# Supplementary material for: Nuclear envelope deformation controls cell cycle progression in response to mechanical force
Source: EMBO Rep. 2019 Aug 1;20(9):e48084. doi: 10.15252/embr.201948084 (PMC6726894; doi:10.15252/embr.201948084)
Supplement: Supplementary file 4 — Table EV3 [file EMBR-20-e48084-s004.xlsx]

## Sheet: Nodes table
Table EV3. Resulting interaction table - Protein-Protein Interaction Network reconstruction and analysis
SUID	Biogrid	Entrez gene/locuslink	Human Readable Label	Name	Ncbi_gene_id	Shared name	Taxonomy ID
52510	109706	IGFBP2|3485|IBP2|IGF-BP53	IGFBP2	3485	3485	3485	9606
52511	108416	2115|ER81|ETV1	ER81	2115	2115	2115	9606
52512	106854	358|AQP-CHIP|CO|AQP1|CHIP28	AQP-CHIP	358	358	358	9606
52513	115547	10253|SPRY2|hSPRY2	SPRY2	10253	10253	10253	9606
52632	111802	RAB3A|5864	RAB3A	5864	5864	5864	9606
52516	106889	396|HEL-S-47e|GDIA1|ARHGDIA|NPHS8|RHOGDI|RHOGDI-1	HEL-S-47e	396	396	396	9606
52517	111587	JNK2B|JNK2A|p54a|SAPK1a|JNK2BETA|JNK2|SAPK|MAPK9|JNK-55|JNK2ALPHA|PRKM9|5601|p54aSAPK	JNK2B	5601	5601	5601	9606
52518	109930	3727|JUND|AP-1	JUND	3727	3727	3727	9606
52634	107048	572|BBC2|BCL2L8|BAD	BBC2	572	572	572	9606
52519	112906	AAT3|LDS1B|7048|LDS2B|TGFR-2|FAA3|TGFbeta-RII|TGFBR2|LDS2|RIIC|MFS2|TAAD2	AAT3	7048	7048	7048	9606
61464	106699	bHLHe76|AHR|196	bHLHe76	196	196	196	9606
52520	113742	FOSL1|FRA|8061|fra-1|FRA1	FOSL1	8061	8061	8061	9606
52521	109929	3726|JUNB|AP-1	JUNB	3726	3726	3726	9606
52522	106983	MXRA1|PMCA4|ATP2B4|PMCA4b|ATP2B2|493|PMCA4x	MXRA1	493	493	493	9606
52523	115273	WDR1|NORI-1|HEL-S-52|AIP1|9948	WDR1	9948	9948	9948	9606
52524	109082	PHI|GPI|GNPI|2821|PGI|SA36|AMF|NLK|SA-36	PHI	2821	2821	2821	9606
52660	112088	L38|6169|RPL38	L38	6169	6169	6169	9606
61465	111461	PPARalpha|SC22CB-5E3.5|PPAR|5465|hPPAR|NR1C1|PPARA	PPARalpha	5465	5465	5465	9606
52528	110857	NF-kappa-B|KBF1|4790|NFKB-p105|NF-kappaB|p50|NFKB1|NFKB-p50|NF-kB1|p105|EBP-1|NFkappaB	NF-kappa-B	4790	4790	4790	9606
52530	108551	FLG|N-SAM|FLT2|CEK|HBGFR|HRTFDS|2260|BFGFR|FGFR-1|FLT-2|OGD|FGFBR|HH2|bFGF-R-1|FGFR1|CD331|KAL2	FLG	2260	2260	2260	9606
52300	110700	MYD88D|4615|MYD88	MYD88D	4615	4615	4615	9606
52301	112955	7100|SLE1|RP11-239E10.1|TIL3|TLR5|MELIOS|SLEB1	SLE1	7100	7100	7100	9606
52532	120731	NACHRA9|55584|CHRNA9|HSA243342	NACHRA9	55584	55584	55584	9606
52533	107536	CHK1|1111|CHEK1	CHK1	1111	1111	1111	9606
52302	112954	7099|CD284|TLR-4|ARMD10|TOLL|TLR4	CD284	7099	7099	7099	9606
52534	111585	SAPK1c|MAPK8|JNK21B1/2|JNK|5599|JNK1|SAPK1|PRKM8|JNK-46|JNK1A2	SAPK1c	5599	5599	5599	9606
52535	114302	8772|FADD|GIG3|MORT1	FADD	8772	8772	8772	9606
52636	117384	nPKC-D2|PRKD2|HSPC187|PKD2|25865	nPKC-D2	25865	25865	25865	9606
52536	112924	7068|C-ERBA-BETA|THRB|C-ERBA-2|PRTH|ERBA2|THR1|THRB1|GRTH|NR1A2|THRB2	C-ERBA-BETA	7068	7068	7068	9606
52537	112770	6907|TBL1|SMAP55|TBL1X|EBI	TBL1	6907	6907	6907	9606
52637	111831	NS5|c-Raf|5894|CMD1NN|Raf-1|CRAF|RAF1	NS5	5894	5894	5894	9606
52539	107975	MDDGC9|AGRNR|DAG1|156DAG|DAG|1605|MDDGC7|A3a	MDDGC9	1605	1605	1605	9606
52542	106851	ALPS1A|APT1|CD95|355|RP11-399O19.7|FASTM|FAS|FAS1|TNFRSF6|APO-1	ALPS1A	355	355	355	9606
52322	111327	Pc-1|5310|TRPP1|PKD1|PBP	Pc-1	5310	5310	5310	9606
52545	111287	SPI3|CAP|PTI|DFNB91|MSTP057|RP1-90J20.6|PI-6|5269|PI6|SERPINB6	SPI3	5269	5269	5269	9606
52546	112530	hSod1|ALS1|ALS|SOD|6647|HEL-S-44|IPOA|SOD1|homodimer	hSod1	6647	6647	6647	9606
52547	109323	HEXB|HEL-248|3074|ENC-1AS|HCC7	HEXB	3074	3074	3074	9606
52325	110273	MAG|4099|SIGLEC4A|GMA|SIGLEC-4A|S-MAG	MAG	4099	4099	4099	9606
52326	107678	COL3A1|1281|EDS4A	COL3A1	1281	1281	1281	9606
52548	111902	5970|NFKB3|RELA|p65	NFKB3	5970	5970	5970	9606
52327	111695	PSPHD|5723|PSP|PSPH	PSPHD	5723	5723	5723	9606
52549	106573	58|MPFD|CFTDM|CFTD|CFTD1|ACTA1|ACTA|RP5-1068B5.2|ASMA|NEM2|NEM3|NEM1	MPFD	58	58	58	9606
52328	117725	TIMM8B|TIM8B|26521|DDP2	TIMM8B	26521	26521	26521	9606
52550	108096	DXS270|DXS272|1756|DXS206|DXS239|MRX85|GS1-19O24.1|BMD|DXS142|DXS164|DXS230|DMD|CMD3B|DXS268|DXS269	DXS270	1756	1756	1756	9606
52330	122042	CDH23|CDHR23|USH1D|64072|RP11-472K8.4	CDH23	64072	64072	64072	9606
52331	115392	DFNB18A|AIE-75|NY-CO-38|PDZD7C|PDZ-45|10083|PDZ73|NY-CO-37|USH1C|PDZ-73|PDZ-73/NY-CO-38|DFNB18|ush1cpst	DFNB18A	10083	10083	10083	9606
52334	111067	P2RY1|5028|P2Y1	P2RY1	5028	5028	5028	9606
52335	114769	SLC9A3R1|NHERF|NHERF1|EBP50|9368|NHERF-1|NPHLOP2	SLC9A3R1	9368	9368	9368	9606
52337	107677	STL1|ANFH|COL2A1|COL11A3|SEDC|1280|AOM	STL1	1280	1280	1280	9606
52340	110773	EVR2|4693|ND|NDP|FEVR	EVR2	4693	4693	4693	9606
52341	113918	EVR1|8322|Fz4|FzE4|FZD4|hFz4|GPCR|Fz-4|FEVR|FZD4S|CD344	EVR1	8322	8322	8322	9606
52555	110015	3815|PBT|KIT|C-Kit|CD117|SCFR	PBT	3815	3815	3815	9606
52556	112112	STK14A|6198|RPS6KB1|p70|S6K|S6K-beta-1|p70-S6K|p70-alpha|p70 S6KA|PS6K|S6K1	STK14A	6198	6198	6198	9606
52342	119436	51284|TLR7-like|TLR7|UNQ248/PRO285	TLR7-like	51284	51284	51284	9606
52343	113124	EOMFC|CMPD4|CMD1G|CMH9|LGMD2J|TMD|MYLK5|7273|HMERF|TTN	EOMFC	7273	7273	7273	9606
52344	128333	200539|DARP|ANKRD23|MARP3	DARP	200539	200539	200539	9606
52345	117724	TIM9A|26520|TIMM9|TIM9	TIM9A	26520	26520	26520	9606
52346	110731	DFNB2|MYU7A|NSRD2|MYO7A|4647|DFNA11|MYOVIIA|USH1B	DFNB2	4647	4647	4647	9606
52563	127431	C3orf6|152137|YMER|DFNA44|CCDC50	C3orf6	152137	152137	152137	9606
52564	109943	HCK1|ATFB7|PCN1|HPCN1|KV1.5|3741|KCNA5|HK2	HCK1	3741	3741	3741	9606
52352	117723	26519|TIM10|TIM10A|TIMM10	TIM10	26519	26519	26519	9606
52565	106829	332|API4|BIRC5|EPR-1	API4	332	332	332	9606
52567	110378	MAP3K1|MEKK1|MAPKKK1|4214|MEKK|MEKK 1|SRXY6	MAP3K1	4214	4214	4214	9606
52361	112915	TSP|7057|THBS|TSP-1|THBS-1|TSP1|THBS1	TSP	7057	7057	7057	9606
52362	107674	COL1A1|1277|OI4	COL1A1	1277	1277	1277	9606
52365	112436	6546|NCX1|SLC8A1	NCX1	6546	6546	6546	9606
52366	107307	VIP21|CAV3|VIP-21|LGMD1C|LQT9|859	VIP21	859	859	859	9606
52367	114324	SCEL|8796	SCEL	8796	8796	8796	9606
52569	107054	BCL2L7|BAK-LIKE|578|BAK1|CDN1|BAK	BCL2L7	578	578	578	9606
52368	115872	10628|VDUP1|EST01027|HHCPA78|THIF|RP11-315I20.4|TXNIP	VDUP1	10628	10628	10628	9606
52570	114445	DMTase|MBD2|NY-CO-41|8932	DMTase	8932	8932	8932	9606
52369	111699	RP11-435O5.3|NBCCS|PTCH1|PTC1|BCNS|HPE7|PTCH11|PTCH|PTC|5727	RP11-435O5.3	5727	5727	5727	9606
52370	108051	UNQ257/PRO294|COCH-5B2|COCH5B2|1690|DFNA9|COCH	UNQ257/PRO294	1690	1690	1690	9606
52571	107461	CDKN4|1027|CDKN1B|MEN1B|MEN4|P27KIP1|KIP1	CDKN4	1027	1027	1027	9606
52572	111715	GRIPGHS|COX-2|hCox-2|PGG/HS|5743|COX2|PGHS-2|PHS-2|PTGS2	GRIPGHS	5743	5743	5743	9606
52375	107284	P45|IL1BC|CASP1|834|ICE	P45	834	834	834	9606
52376	109769	IL1F2|IL-1|IL1B|3553|IL1-BETA	IL1F2	3553	3553	3553	9606
52577	117489	LIG1|LRIG1|26018|LIG-1	LIG1	26018	26018	26018	9606
52578	111464	PPARG1|PPARG2|CIMT1|GLM1|5468|PPARG|PPARgamma|NR1C3	PPARG1	5468	5468	5468	9606
52648	110730	DFNB37|MYO6|RP3-472A9.1|4646|DFNA22	DFNB37	4646	4646	4646	9606
52649	109610	P3.58|BB2|3383|ICAM1|CD54	P3.58	3383	3383	3383	9606
52581	108414	EWSR2|2113|ETS-1|ETS1|p54	EWSR2	2113	2113	2113	9606
55139	113237	bHLHb11|FCHL|RP11-544M22.5|MLTF|HYPLIP1|UEF|MLTFI|FCHL1|7391|USF1	bHLHb11	7391	7391	7391	9606
52588	109867	IRF1|IRF-1|3659|MAR	IRF1	3659	3659	3659	9606
52589	109931	CTNNG|3728|PKGB|JUP|ARVD12|DP3|PDGB|DPIII	CTNNG	3728	3728	3728	9606
52593	113281	7442|VR1|TRPV1	VR1	7442	7442	7442	9606
52412	117975	27063|CARP|C-193|CVARP|MCARP|ALRP|bA320F15.2|ANKRD1	CARP	27063	27063	27063	9606
52413	117722	TIMM13A|TIMM13B|TIM13B|TIMM13|TIM13|26517|ppv1	TIMM13A	26517	26517	26517	9606
52415	107285	NEDD2|ICH1|PPP1R57|CASP2|835|NEDD-2|CASP-2	NEDD2	835	835	835	9606
52416	114275	MRT34|CRADD|RAIDD|8738	MRT34	8738	8738	8738	9606
52596	107332	891|CCNB1|CCNB	CCNB1	891	891	891	9606
52417	109880	BR|GPIa|CD49B|VLAA2|ITGA2|3673|HPA-5|VLA-2	BR	3673	3673	3673	9606
52418	114277	8740|TNFSF14|TR2|LIGHT|HVEML|CD258|UNQ391/PRO726|LTg	TNFSF14	8740	8740	8740	9606
52419	110233	TNFR-RP|D12S370|4055|LT-BETA-R|CD18|TNFR2-RP|TNFR3|TNF-R-III|LTBR|TNFRSF3|TNFCR	TNFR-RP	4055	4055	4055	9606
52421	115106	HDAC4|HA6116|AHO3|HDACA|9759|BDMR|HD4|HDAC-A|HDAC-4	HDAC4	9759	9759	9759	9606
52422	112898	TGFB1|CED|TGFB|DPD1|LAP|7040|TGFbeta	TGFB1	7040	7040	7040	9606
52423	112404	DYT18|GLUT1|HTLVR|DYT17|GLUT1DS|GLUT|SLC2A1|EIG12|PED|GLUT-1|6513|DYT9	DYT18	6513	6513	6513	9606
52598	110859	NFKBIA|IKBA|4792|NFKBI|MAD-3	NFKBIA	4792	4792	4792	9606
53431	112550	SP1|6667	SP1	6667	6667	6667	9606
52424	110969	4914|NTRK1|TRK1|TRKA|Trk-A|TRK|p140-TrkA|MTC	NTRK1	4914	4914	4914	9606
52425	122110	MCOPCB8|64220|MCOPS9|PP14296|STRA6	MCOPCB8	64220	64220	64220	9606
52426	108014	RP5-975D15.1|GADD45|GADD45A|DDIT1|1647	RP5-975D15.1	1647	1647	1647	9606
52427	121751	SPTBN3|SPTBN4|SPNB4|QV|57731	SPTBN3	57731	57731	57731	9606
52428	108002	1634|PGII|PGS2|PG40|DSPG2|SLRR1B|DCN|CSCD	PGII	1634	1634	1634	9606
52429	108336	ENDOG|2021	ENDOG	2021	2021	2021	9606
52430	114325	CD261|TRAILR-1|8797|DR4|TNFRSF10A|TRAILR1|APO2	CD261	8797	8797	8797	9606
52431	114323	8795|ZTNFR9|CD262|TRICK2|DR5|KILLER|TNFRSF10B|TRAILR2|KILLER/DR5|TRAIL-R2|TRICKB|UNQ160/PRO186|TRICK2B|TRICK2A	ZTNFR9	8795	8795	8795	9606
52434	114127	CMD1N|8557|TCAP|telethonin|LGMD2G|T-cap|TELE	CMD1N	8557	8557	8557	9606
58199	109338	PASD8|3091|bHLHe78|MOP1|HIF-1alpha|HIF-1A|HIF1A|HIF1|HIF1-ALPHA	PASD8	3091	3091	3091	9606
52440	108636	p55|C-FOS|2353|FOS|AP-1	p55	2353	2353	2353	9606
52441	108637	GOSB|2354|G0S3|FOSB|GOS3|AP-1	GOSB	2354	2354	2354	9606
52605	108488	FASN|SDR27X1|FAS|OA-519|2194	FASN	2194	2194	2194	9606
53698	110938	CDD-ANF|ANP|ATRST2|NPPA|PND|ANF|ATFB6|4878	CDD-ANF	4878	4878	4878	9606
52790	110376	4212|HsT18361|MRG1|MEIS2	HsT18361	4212	4212	4212	9606
52608	110325	4155|MBP	MBP	4155	4155	4155	9606
52653	111964	RIB1|6035|RAC1|RNS1|RNASE1	RIB1	6035	6035	6035	9606
52445	113736	MLP|CSRP3|CMD1M|LMO4|8048|CLP|CMH12|CRP3	MLP	8048	8048	8048	9606
61192	120782	55650|HPMRS1|GPI-MT-II|RP1-50O24.2|PIGV|PIG-V	HPMRS1	55650	55650	55650	9606
52447	110216	DBS|4036|GP330|LRP2	DBS	4036	4036	4036	9606
52448	114907	9531|CAIR-1|BAG3|MFM6|BIS|BAG-3	CAIR-1	9531	9531	9531	9606
52449	107093	BK-2|B2R|BKR2|624|BDKRB2|BK2|BRB2	BK-2	624	624	624	9606
52452	111328	TRPP2|APKD2|5311|PKD2|Pc-2|PC2|PKD4	TRPP2	5311	5311	5311	9606
52453	115194	9860|UFS2|LRIG2|LIG2|LIG-2	UFS2	9860	9860	9860	9606
60118	110850	p45|NFE2|NF-E2|4778	p45	4778	4778	4778	9606
52454	108276	PIG61|ERBB1|mENA|ERBB|HER1|NISBD2|1956|EGFR	PIG61	1956	1956	1956	9606
52455	106990	PDE|501|EPD|ALDH7A1|ATQ1	PDE	501	501	501	9606
59380	112883	BBOAS|ERBAL3|SVP44|7025|COUP-TFI|BBSOAS|EAR-3|NR2F1|NR2F2|TFCOUP1|EAR3|TCFCOUP1	BBOAS	7025	7025	7025	9606
52456	106932	440|ASNSD|TS11|ASNS	ASNSD	440	440	440	9606
61310	108588	2299|HFH-3|FOXI1|FREAC-6|HFH3|FREAC6|FKHL10|FKH10	HFH-3	2299	2299	2299	9606
52457	108810	p59-FYN|RP1-66H14.1|2534|SLK|SYN|FYN	p59-FYN	2534	2534	2534	9606
60051	122129	64285|RHBDF1|C16orf8|gene-89|Dist1|hDist1|EGFR-RS|gene-90	RHBDF1	64285	64285	64285	9606
52458	112592	RP5-823N20.1|c-SRC|ASV|SRC|p60-Src|SRC1|6714	RP5-823N20.1	6714	6714	6714	9606
58210	125010	GPI-MT-I|93183|PIGM	GPI-MT-I	93183	93183	93183	9606
52459	111706	PTGER4|EP4|EP4R|5734	PTGER4	5734	5734	5734	9606
52609	109314	HTT|3064|HD|IT15	HTT	3064	3064	3064	9606
53712	109414	HNF4a7|HNF4a8|HNF4a9|TCF14|NR2A21|FRTS4|3172|NR2A1|MODY|HNF4|HNF4A|TCF|MODY1|RP5-1013A22.1|HNF4alpha	HNF4a7	3172	3172	3172	9606
52465	108480	FAK2|CADTK|PYK2|PKB|PTK|PTK2B|FADK2|CAKB|2185|RAFTK	FAK2	2185	2185	2185	9606
52466	112438	RP4-633N17.1|NHE1|NHE-1|PPP1R143|APNH|6548|SLC9A1	RP4-633N17.1	6548	6548	6548	9606
52467	114487	NIK|HSNIK|HS|MAP3K14|9020|FTDCR1B	NIK	9020	9020	9020	9606
52613	112912	7054|TYH|TH|DYT14|DYT5b	TYH	7054	7054	7054	9606
58675	108896	VSD1|GATA4|TOF|TACHD|ASD2|2626	VSD1	2626	2626	2626	9606
52470	110939	NPPB|BNP|4879	NPPB	4879	4879	4879	9606
52616	111488	5493|PPL	PPL	5493	5493	5493	9606
52617	106710	PRKBA|RAC|PKB|CWS6|207|AKT1|AKT|RAC-ALPHA|PKB-ALPHA	PRKBA	207	207	207	9606
52477	112878	TFAP2A|TFAP2|BOFS|AP-2alpha|AP-2|RP1-290I10.1|AP2TF|7020	TFAP2A	7020	7020	7020	9606
52478	115649	P35SRJ|VSD2|10370|CITED2|MRG-1|ASD8|MRG1	P35SRJ	10370	10370	10370	9606
52618	108099	DNM|1759|DNM1	DNM	1759	1759	1759	9606
55554	121681	57644|MYH7B|MHC14|MYH14|RP4-756N5.1	MYH7B	57644	57644	57644	9606
52481	114429	c-E10|CIPER|mE10|CLAP|BCL10|IMD37|CARMEN|RP11-234D19.2|8915	c-E10	8915	8915	8915	9606
55557	122884	79784|DFNA4|NMHC II-C|FP17425|MHC16|MYH17|PNMHH|myosin|MYH14|DFNA4A|NMHC-II-C	DFNA4	79784	79784	79784	9606
52485	106966	476|RP4-655J12.1|ATP1A1	RP4-655J12.1	476	476	476	9606
52488	121883	HMSN2C|OTRPC4|SSQTL1|SMAL|TRP12|TRPV4|VROAC|59341|VRL2|SPSMA|CMT2C	HMSN2C	59341	59341	59341	9606
52489	109928	c-Jun|JUN|AP1|AP-1|3725	c-Jun	3725	3725	3725	9606
52490	108337	RP11-228B15.2|ORW1|2022|END|HHT1|ENG	RP11-228B15.2	2022	2022	2022	9606
52491	111765	PCPTP1|PTPRR|PTP-SL|PTPBR7|PTPRQ|EC-PTP|5801	PCPTP1	5801	5801	5801	9606
52492	111581	PRKM3|5595|HUMKER1A|HS44KDAP|P44ERK1|ERT2|p44-MAPK|p44-ERK1|ERK-1|P44MAPK|ERK1|MAPK3	PRKM3	5595	5595	5595	9606
52621	108073	DIAPH1|DFNA1|hDIA1|DIA1|DRF1|1729|LFHL1	DIAPH1	1729	1729	1729	9606
52494	112953	7098|CD283|IIAE2|TLR3	CD283	7098	7098	7098	9606
52495	125073	TNRC10|CAGH44|93986|SPCH1|FOXP2	TNRC10	93986	93986	93986	9606
52497	108049	1687|ICERE-1|DFNA5	ICERE-1	1687	1687	1687	9606
52622	107396	CD40|CDW40|Bp50|TNFRSF5|p50|958	CD40	958	958	958	9606
52498	112986	7132|TNFR60|TNF-R55|TNFR55|TNFR1-d2|TBP1|p60|MS5|TNFRSF1A|TNFR1|p55|TNF-R|p55-R|TNF-R-I|TNFAR|CD120a|FPF	TNFR60	7132	7132	7132	9606
52499	107819	CSBP|p38ALPHA|CSBP2|PRKM15|SAPK2A|CSBP1|RP1-179N16.5|MAPK14|PRKM14|Mxi2|p38|1432|CSPB1|RK|EXIP	CSBP	1432	1432	1432	9606
52500	107286	CPP32B|SCA-1|CASP3|CPP32|836	CPP32B	836	836	836	9606
52501	111817	p21-Rac1|Rac-1|RAC1|5879|MIG5|TC-25	p21-Rac1	5879	5879	5879	9606
52502	115969	MAP3K2|10746|MEKK2|MEKK2B	MAP3K2	10746	10746	10746	9606
52503	112315	MAP2K4|MKK4|MEK4|JNKK|MAPKK4|PRKMK4|SAPKK1|SERK1|SKK1|6416|JNKK1|SAPKK-1|SEK1	MAP2K4	6416	6416	6416	9606
52505	111745	CFC|SHP2|5781|PTP2C|PTPN11|PTP-1D|NS1|BPTP3|SH-PTP3|SH-PTP2	CFC	5781	5781	5781	9606
52506	126455	MTPN|136319|GCDP|V-1	MTPN	136319	136319	136319	9606
52507	115315	9994|CASP8AP2|CED-4|RIP25|RP11-63K6.3|FLASH	CASP8AP2	9994	9994	9994	9606
52508	107291	ALPS2B|CASP8|841|Casp-8|MCH5|MACH|FLICE|CAP4	ALPS2B	841	841	841	9606
52509	114478	CHDS5|DUET|ARHGEF24|RP11-71H17.7|8997|TRAD|CHD5|HAPIP|KALRN|DUO	CHDS5	8997	8997	8997	9606

## Sheet: Edges table
SUID	Author	Detection Method	Detection Method ID	Interaction	Interaction Type	Name	Number Of Underlying Edges	Primary Interaction Type	Publication DB	Publication ID	Shared interaction	Shared name	Source Database
46897	Zhou X (2000)	enzymatic study	MI:0415	303644	direct interaction	5595 (303644) 9759	2	direct interaction	pubmed	11114188	303644	5595 (303644) 9759	psi-mi
41137	Hong CY (2003)	affinity chromatography technology	MI:0004	607493	physical association	9759 (607493) 4790	1	physical association	pubmed	12917325	607493	9759 (607493) 4790	psi-mi
31664	Song GJ (2015)	enzymatic study	MI:0415	1241723	direct interaction	207 (1241723) 9368	2	direct interaction	pubmed	25492869	1241723	207 (1241723) 9368	psi-mi
46895	Cramer T (2008)	enzymatic study	MI:0415	721648	direct interaction	5595 (721648) 6667	2	direct interaction	pubmed	17889508	721648	5595 (721648) 6667	psi-mi
45357	Xu Y (2008)	affinity chromatography technology	MI:0004	1518128	physical association	5970 (1518128) 6667	8	physical association	pubmed	19074833	1518128	5970 (1518128) 6667	psi-mi
47658	Srivastav RK (2011)	protein complementation assay	MI:0090	662323	direct interaction	3725 (662323) 2353	39	direct interaction	pubmed	21675959	662323	3725 (662323) 2353	psi-mi
31653	Rane MJ (2001)	affinity chromatography technology	MI:0004	275616	physical association	207 (275616) 1432	5	physical association	pubmed	11042204	275616	207 (275616) 1432	psi-mi
21667	Wotton D (1999)	affinity chromatography technology	MI:0004	262304	physical association	8928 (262304) 7050	1	physical association	pubmed	10199400	262304	8928 (262304) 7050	psi-mi
47650	Chen BK (2007)	affinity chromatography technology	MI:0004	1028405	physical association	3725 (1028405) 6667	5	physical association	pubmed	17215518	1028405	3725 (1028405) 6667	psi-mi
38047	Perez A (2008)	pull down	MI:0096	1056548	direct interaction	4790 (1056548) 5468	2	direct interaction	pubmed	18556801	1056548	4790 (1056548) 5468	psi-mi
36765	Emdal KB (2015)	affinity chromatography technology	MI:0004	1276279	physical association	4914 (1276279) 9368	1	physical association	pubmed	25921289	1276279	4914 (1276279) 9368	psi-mi
46107	Lin LC (2011)	affinity chromatography technology	MI:0004	1054326	physical association	5468 (1054326) 4088	1	physical association	pubmed	21664967	1054326	5468 (1054326) 4088	psi-mi
21657	Chen X (1997)	pull down	MI:0096	287567	direct interaction	8928 (287567) 4089	2	direct interaction	pubmed	9288972	287567	8928 (287567) 4089	psi-mi
45721	Sif S (1994)	pull down	MI:0096	283166	direct interaction	6667 (283166) 4790	3	direct interaction	pubmed	7933095	283166	6667 (283166) 4790	psi-mi
45208	Wang J (2011)	two hybrid	MI:0018	893908	direct interaction	5970 (893908) 4088	1	direct interaction	pubmed	21988832	893908	5970 (893908) 4088	psi-mi
45720	Mottet D (2009)	affinity chromatography technology	MI:0004	470530	physical association	6667 (470530) 9759	3	physical association	pubmed	18850004	470530	6667 (470530) 9759	psi-mi
45207	Wang J (2011)	two hybrid	MI:0018	893916	direct interaction	5970 (893916) 4089	1	direct interaction	pubmed	21988832	893916	5970 (893916) 4089	psi-mi
21652	Li X (2015)	affinity chromatography technology	MI:0004	1507483	physical association	8928 (1507483) 7407	1	physical association	pubmed	25609649	1507483	8928 (1507483) 7407	psi-mi
36755	Emdal KB (2015)	affinity chromatography technology	MI:0004	1275496	physical association	4914 (1275496) 5970	1	physical association	pubmed	25921289	1275496	4914 (1275496) 5970	psi-mi
45715	Zhang XH (2012)	affinity chromatography technology	MI:0004	672259	physical association	6667 (672259) 5468	7	physical association	pubmed	22282354	672259	6667 (672259) 5468	psi-mi
21650	Li X (2015)	affinity chromatography technology	MI:0004	1507485	physical association	8928 (1507485) 23244	1	physical association	pubmed	25609649	1507485	8928 (1507485) 23244	psi-mi
36754	Emdal KB (2015)	affinity chromatography technology	MI:0004	1257543	physical association	4914 (1257543) 1956	1	physical association	pubmed	25921289	1257543	4914 (1257543) 1956	psi-mi
42510	Tong J (2014)	affinity chromatography technology	MI:0004	1065918	physical association	1956 (1065918) 7407	1	physical association	pubmed	24797263	1065918	1956 (1065918) 7407	psi-mi
47501	Li X (2015)	affinity chromatography technology	MI:0004	1506279	physical association	3725 (1506279) 7407	1	physical association	pubmed	25609649	1506279	3725 (1506279) 7407	psi-mi
21645	Li X (2015)	affinity chromatography technology	MI:0004	1507490	physical association	8928 (1507490) 10620	1	physical association	pubmed	25609649	1507490	8928 (1507490) 10620	psi-mi
47496	Li X (2015)	affinity chromatography technology	MI:0004	1506285	physical association	3725 (1506285) 3376	1	physical association	pubmed	25609649	1506285	3725 (1506285) 3376	psi-mi
46216	Lu D (2013)	affinity chromatography technology	MI:0004	904994	physical association	5468 (904994) 4087	1	physical association	pubmed	23687300	904994	5468 (904994) 4087	psi-mi
47492	Li X (2015)	affinity chromatography technology	MI:0004	1506289	physical association	3725 (1506289) 4089	1	physical association	pubmed	25609649	1506289	3725 (1506289) 4089	psi-mi
47363	Chen TC (2014)	imaging technique	MI:0428	1504689	colocalization	2113 (1504689) 4790	1	colocalization	pubmed	25241761	1504689	2113 (1504689) 4790	psi-mi
21634	Li X (2015)	affinity chromatography technology	MI:0004	1507501	physical association	8928 (1507501) 3376	1	physical association	pubmed	25609649	1507501	8928 (1507501) 3376	psi-mi
42370	Tong J (2014)	affinity chromatography technology	MI:0004	1066061	physical association	1956 (1066061) 23244	1	physical association	pubmed	24797263	1066061	1956 (1066061) 23244	psi-mi
47362	Schwarzenbach H (2014)	pull down	MI:0096	1510346	direct interaction	2113 (1510346) 6667	1	direct interaction	pubmed	25363021	1510346	2113 (1510346) 6667	psi-mi
47484	Li X (2015)	affinity chromatography technology	MI:0004	1506298	physical association	3725 (1506298) 10620	1	physical association	pubmed	25609649	1506298	3725 (1506298) 10620	psi-mi
28924	Pessah M (2001)	affinity chromatography technology	MI:0004	275586	physical association	7050 (275586) 3725	2	physical association	pubmed	11371641	275586	7050 (275586) 3725	psi-mi
47481	Li X (2015)	affinity chromatography technology	MI:0004	1506301	physical association	3725 (1506301) 23244	1	physical association	pubmed	25609649	1506301	3725 (1506301) 23244	psi-mi
23545	Gupta M (2001)	far western blotting	MI:0047	300605	direct interaction	7003 (300605) 6722	3	direct interaction	pubmed	11136726	300605	7003 (300605) 6722	psi-mi
28920	Miyamoto-Sato E (2010)	pull down	MI:0096	905991	direct interaction	4087 (905991) 3725	2	direct interaction	pubmed	20195357	905991	4087 (905991) 3725	psi-mi
21623	Yoon SJ (2011)	affinity chromatography technology	MI:0004	675143	physical association	8928 (675143) 4087	11	physical association	pubmed	21828274	675143	8928 (675143) 4087	psi-mi
29302	Liberati NT (1999)	pull down	MI:0096	302104	direct interaction	4088 (302104) 3727	1	direct interaction	pubmed	10220381	302104	4088 (302104) 3727	psi-mi
21622	Yoon SJ (2011)	affinity chromatography technology	MI:0004	675144	physical association	8928 (675144) 4088	5	physical association	pubmed	21828274	675144	8928 (675144) 4088	psi-mi
46581	Huttlin EL (2017)	affinity chromatography technology	MI:0004	2259453	physical association	2353 (2259453) 7407	3	physical association	pubmed	28514442	2259453	2353 (2259453) 7407	psi-mi
28916	Poncelet AC (2001)	affinity chromatography technology	MI:0004	314509	physical association	4087 (314509) 6667	5	physical association	pubmed	11114293	314509	4087 (314509) 6667	psi-mi
28914	Song K (2006)	affinity chromatography technology	MI:0004	282208	physical association	4087 (282208) 207	1	physical association	pubmed	16362038	282208	4087 (282208) 207	psi-mi
29297	Zhang Y (1998)	pull down	MI:0096	277839	direct interaction	4088 (277839) 2353	3	direct interaction	pubmed	9732876	277839	4088 (277839) 2353	psi-mi
46705	Li X (2015)	affinity chromatography technology	MI:0004	1506180	physical association	2353 (1506180) 3727	6	physical association	pubmed	25609649	1506180	2353 (1506180) 3727	psi-mi
29296	Kang JS (2005)	affinity chromatography technology	MI:0004	502882	physical association	4088 (502882) 9759	2	physical association	pubmed	15990875	502882	4088 (502882) 9759	psi-mi
29292	Jungert K (2006)	affinity chromatography technology	MI:0004	726977	physical association	4088 (726977) 6667	9	physical association	pubmed	16714330	726977	4088 (726977) 6667	psi-mi
35560	Emdal KB (2015)	affinity chromatography technology	MI:0004	1275663	physical association	4914 (1275663) 7407	1	physical association	pubmed	25921289	1275663	4914 (1275663) 7407	psi-mi
35816	Emdal KB (2015)	affinity chromatography technology	MI:0004	1275404	physical association	4914 (1275404) 3376	1	physical association	pubmed	25921289	1275404	4914 (1275404) 3376	psi-mi
23523	Maeda T (2002)	affinity chromatography technology	MI:0004	280254	physical association	4208 (280254) 7003	2	physical association	pubmed	12061776	280254	4208 (280254) 7003	psi-mi
46051	Thakur N (2014)	enzymatic study	MI:0415	1111988	direct interaction	1432 (1111988) 3725	1	direct interaction	pubmed	25483191	1111988	1432 (1111988) 3725	psi-mi
35425	Emdal KB (2015)	affinity chromatography technology	MI:0004	1275800	physical association	4914 (1275800) 23244	1	physical association	pubmed	25921289	1275800	4914 (1275800) 23244	psi-mi
45537	Biesiada E (1999)	pull down	MI:0096	300986	direct interaction	6667 (300986) 6722	1	direct interaction	pubmed	10082523	300986	6667 (300986) 6722	psi-mi
45407	Yang X (1999)	genetic interference	MI:0254	276002	additive genetic interaction defined by inequality	5970 (276002) 3725	2	additive genetic interaction defined by inequality	pubmed	10488148	276002	5970 (276002) 3725	psi-mi
23518	Dressel U (2001)	pull down	MI:0096	507158	direct interaction	4208 (507158) 9759	8	direct interaction	pubmed	11279209	507158	4208 (507158) 9759	psi-mi
23517	Krainc D (1998)	two hybrid	MI:0018	275322	direct interaction	4208 (275322) 6667	2	direct interaction	pubmed	9748305	275322	4208 (275322) 6667	psi-mi
47325	Chen TC (2014)	imaging technique	MI:0428	1504690	colocalization	2113 (1504690) 4088	1	colocalization	pubmed	25241761	1504690	2113 (1504690) 4088	psi-mi
47452	Lee SY (2011)	affinity chromatography technology	MI:0004	675126	physical association	3725 (675126) 4088	7	physical association	pubmed	21829441	675126	3725 (675126) 4088	psi-mi
45404	Delerive P (1999)	pull down	MI:0096	279339	direct interaction	5970 (279339) 5465	1	direct interaction	pubmed	10542237	279339	5970 (279339) 5465	psi-mi
46041	Srivastav RK (2011)	protein complementation assay	MI:0090	662331	direct interaction	1432 (662331) 5595	2	direct interaction	pubmed	21675959	662331	1432 (662331) 5595	psi-mi
42328	Tong J (2014)	affinity chromatography technology	MI:0004	1066104	physical association	1956 (1066104) 3376	2	physical association	pubmed	24797263	1066104	1956 (1066104) 3376	psi-mi
45400	Yang X (1999)	genetic interference	MI:0254	276001	additive genetic interaction defined by inequality	5970 (276001) 2353	2	additive genetic interaction defined by inequality	pubmed	10488148	276001	5970 (276001) 2353	psi-mi
23511	Schroeter H (1990)	pull down	MI:0096	878824	direct interaction	6722 (878824) 4790	1	direct interaction	pubmed	2108863	878824	6722 (878824) 4790	psi-mi
46038	Pan W (2008)	affinity chromatography technology	MI:0004	505104	physical association	1432 (505104) 6667	1	physical association	pubmed	18419748	505104	1432 (505104) 6667	psi-mi
23509	Davis FJ (2003)	pull down	MI:0096	482709	direct interaction	6722 (482709) 9759	3	direct interaction	pubmed	12663674	482709	6722 (482709) 9759	psi-mi
23508	Franzoso G (1996)	pull down	MI:0096	279012	direct interaction	6722 (279012) 5970	1	direct interaction	pubmed	8670842	279012	6722 (279012) 5970	psi-mi
46292	Lee G (2002)	unspecified method	MI:0686	1054086	direct interaction	5468 (1054086) 3725	1	direct interaction	pubmed	11877444	1054086	5468 (1054086) 3725	psi-mi
46291	Hazra S (2004)	pull down	MI:0096	1055898	direct interaction	5468 (1055898) 3727	1	direct interaction	pubmed	14702344	1055898	5468 (1055898) 3727	psi-mi
43218	Chen TC (2014)	imaging technique	MI:0428	1504680	colocalization	1956 (1504680) 2353	1	colocalization	pubmed	25241761	1504680	1956 (1504680) 2353	psi-mi
46034	Raingeaud J (1995)	enzymatic study	MI:0415	278287	direct interaction	1432 (278287) 1956	1	direct interaction	pubmed	7535770	278287	1432 (278287) 1956	psi-mi
28369	Li X (2015)	affinity chromatography technology	MI:0004	1506513	physical association	4089 (1506513) 4790	1	physical association	pubmed	25609649	1506513	4089 (1506513) 4790	psi-mi
46288	Yang Y (2011)	affinity chromatography technology	MI:0004	677088	physical association	5468 (677088) 9759	3	physical association	pubmed	21605119	677088	5468 (677088) 9759	psi-mi
45391	Wi SM (2014)	affinity chromatography technology	MI:0004	1055545	physical association	5970 (1055545) 4790	31	physical association	pubmed	25355951	1055545	5970 (1055545) 4790	psi-mi
43214	Xu Y (2016)	affinity chromatography technology	MI:0004	1507056	physical association	1956 (1507056) 5468	3	physical association	pubmed	26718225	1507056	1956 (1507056) 5468	psi-mi
28366	Jungert K (2006)	affinity chromatography technology	MI:0004	726978	physical association	4089 (726978) 6667	6	physical association	pubmed	16714330	726978	4089 (726978) 6667	psi-mi
45389	Perez A (2008)	affinity chromatography technology	MI:0004	1056553	physical association	5970 (1056553) 5468	7	physical association	pubmed	18556801	1056553	5970 (1056553) 5468	psi-mi
28365	Song K (2006)	affinity chromatography technology	MI:0004	282210	physical association	4089 (282210) 207	1	physical association	pubmed	16362038	282210	4089 (282210) 207	psi-mi
45387	Vinayagam A (2011)	two hybrid	MI:0018	601766	direct interaction	5970 (601766) 1432	1	direct interaction	pubmed	21900206	601766	5970 (601766) 1432	psi-mi
43204	Kotlyar M (2015)	two hybrid	MI:0018	1067415	direct interaction	1956 (1067415) 207	3	direct interaction	pubmed	25402006	1067415	1956 (1067415) 207	psi-mi
47678	Li X (2015)	affinity chromatography technology	MI:0004	1506281	physical association	3725 (1506281) 3727	1	physical association	pubmed	25609649	1506281	3725 (1506281) 3727	psi-mi
46014	Bandyopadhyay S (2010)	two hybrid	MI:0018	464505	direct interaction	1432 (464505) 4208	1	direct interaction	pubmed	20936779	464505	1432 (464505) 4208	psi-mi
47677	Logan SK (1996)	pull down	MI:0096	301559	direct interaction	3725 (301559) 2113	2	direct interaction	pubmed	8557686	301559	3725 (301559) 2113	psi-mi
31293	Chen TC (2014)	imaging technique	MI:0428	1504507	colocalization	207 (1504507) 4088	2	colocalization	pubmed	25241761	1504507	207 (1504507) 4088	psi-mi
46907	Pulverer BJ (1991)	enzymatic study	MI:0415	287018	direct interaction	5595 (287018) 3725	1	direct interaction	pubmed	1922387	287018	5595 (287018) 3725	psi-mi
