# Supplementary material for: Nuclear envelope deformation controls cell cycle progression in response to mechanical force
Source: EMBO Rep. 2019 Aug 1;20(9):e48084. doi: 10.15252/embr.201948084 (PMC6726894; doi:10.15252/embr.201948084)
Supplement: Supplementary file 5 — Table EV4 [file EMBR-20-e48084-s005.xlsx]

## Sheet: Mechanical Terms Used
Table EV4. Mechano-related protein list used for Protein-Protein Interaction Network reconstruction and analysis
	Identifier	Term	Unique Proteins
	GO:0050982	Detection of mechanical stimulus	221	349
	GO:0071260	Cellular response to mechanical stimulus
	GO:0009612	Response to mechanical stimulus
	Uniprot goa:(mechanical)	Mechanical	324

## Sheet: QuickGO Annotation H sapiens
Gene product DB	Gene product ID	Symbol	Eco_ID	GO evidence code	Reference	With/from	Taxon ID	Assigned by	Annotation extension	GO aspect	Qualifier	GO term	GO Name
UniProtKB	A0A024R050	SLC1A3	ECO:0000265	IEA	GO_REF:0000107	UniProtKB:P56564|ensembl:ENSMUSP00000005493	9606	Ensembl		P	involved_in	GO:0031223	auditory behavior
UniProtKB	A0A024R0P6	FOSB	ECO:0000265	IEA	GO_REF:0000107	UniProtKB:D3ZLB7|ensembl:ENSRNOP00000065427	9606	Ensembl		P	involved_in	GO:0009612	response to mechanical stimulus
UniProtKB	A0A024R0W3	SLC38A2	ECO:0000265	IEA	GO_REF:0000107	UniProtKB:Q9JHE5|ensembl:ENSRNOP00000031532	9606	Ensembl		P	involved_in	GO:0071260	cellular response to mechanical stimulus
UniProtKB	A0A024R2D8	CAV3	ECO:0000265	IEA	GO_REF:0000107	UniProtKB:P51637|ensembl:ENSMUSP00000074922	9606	Ensembl		P	involved_in	GO:0035995	detection of muscle stretch
UniProtKB	A0A024R3C5	DRD2	ECO:0000265	IEA	GO_REF:0000107	UniProtKB:P61169|ensembl:ENSRNOP00000043759	9606	Ensembl		P	involved_in	GO:0031223	auditory behavior
UniProtKB	A0A024R4B7	TXNIP	ECO:0000265	IEA	GO_REF:0000107	UniProtKB:Q5M7W1|ensembl:ENSRNOP00000028793	9606	Ensembl		P	involved_in	GO:0009612	response to mechanical stimulus
UniProtKB	A0A024R5C7	hCG_1810791	ECO:0000265	IEA	GO_REF:0000107	UniProtKB:O88454|ensembl:ENSMUSP00000025908	9606	Ensembl		P	involved_in	GO:0050976	detection of mechanical stimulus involved in sensory perception of touch
UniProtKB	A0A024R878	ENG	ECO:0000265	IEA	GO_REF:0000107	UniProtKB:M0RBA8|ensembl:ENSRNOP00000066838	9606	Ensembl		P	involved_in	GO:0071260	cellular response to mechanical stimulus
UniProtKB	A0A024RDA0	KIT	ECO:0000265	IEA	GO_REF:0000107	UniProtKB:P05532|ensembl:ENSMUSP00000005815	9606	Ensembl		P	involved_in	GO:0050910	detection of mechanical stimulus involved in sensory perception of sound
UniProtKB	A0A024RDA4	CXCL10	ECO:0000265	IEA	GO_REF:0000107	UniProtKB:P48973|ensembl:ENSRNOP00000003649	9606	Ensembl		P	involved_in	GO:0010996	response to auditory stimulus
UniProtKB	A0A024RDL3	PSPH	ECO:0000265	IEA	GO_REF:0000107	UniProtKB:Q5M819|ensembl:ENSRNOP00000001228	9606	Ensembl		P	involved_in	GO:0009612	response to mechanical stimulus
UniProtKB	A0A024RDS2	POSTN	ECO:0000265	IEA	GO_REF:0000107	UniProtKB:D3ZAF5|ensembl:ENSRNOP00000017453	9606	Ensembl		P	involved_in	GO:0009612	response to mechanical stimulus
UniProtKB	A0A075B6G3	DMD	ECO:0000265	IEA	GO_REF:0000107	UniProtKB:P11531|ensembl:ENSMUSP00000109633	9606	Ensembl		P	involved_in	GO:0035994	response to muscle stretch
UniProtKB	A0A075E6Y0	BDKRB2	ECO:0000256	IEA	GO_REF:0000002	InterPro:IPR001186	9606	InterPro		P	involved_in	GO:0009612	response to mechanical stimulus
UniProtKB	A0A087WZU1	PTPRQ	ECO:0000265	IEA	GO_REF:0000107	UniProtKB:P0C5E4|ensembl:ENSMUSP00000058572	9606	Ensembl		P	involved_in	GO:0050910	detection of mechanical stimulus involved in sensory perception of sound
UniProtKB	A0A090N8Q1	ACCN3	ECO:0000265	IEA	GO_REF:0000107	UniProtKB:Q6X1Y6|ensembl:ENSMUSP00000143083	9606	Ensembl		P	involved_in	GO:0009612	response to mechanical stimulus
UniProtKB	A0A090N8Q1	ACCN3	ECO:0000265	IEA	GO_REF:0000107	UniProtKB:Q6X1Y6|ensembl:ENSMUSP00000143083	9606	Ensembl		P	involved_in	GO:0050966	detection of mechanical stimulus involved in sensory perception of pain
UniProtKB	A0A090N8Q1	ACCN3	ECO:0000265	IEA	GO_REF:0000107	UniProtKB:Q6X1Y6|ensembl:ENSMUSP00000143083	9606	Ensembl		P	involved_in	GO:0050974	detection of mechanical stimulus involved in sensory perception
UniProtKB	A0A0A0MTM3	CITED2	ECO:0000265	IEA	GO_REF:0000107	UniProtKB:Q99MA1|ensembl:ENSRNOP00000074276	9606	Ensembl		P	involved_in	GO:0009612	response to mechanical stimulus
UniProtKB	A0A0S2Z3W6	ATP1A2	ECO:0000265	IEA	GO_REF:0000107	UniProtKB:P06686|ensembl:ENSRNOP00000054947	9606	Ensembl		P	involved_in	GO:0071260	cellular response to mechanical stimulus
UniProtKB	A0A0S2Z595	FOSL1	ECO:0000265	IEA	GO_REF:0000107	UniProtKB:P10158|ensembl:ENSRNOP00000027891	9606	Ensembl		P	involved_in	GO:0009612	response to mechanical stimulus
UniProtKB	A2A3D8	PCDH15	ECO:0000265	IEA	GO_REF:0000107	UniProtKB:Q99PJ1|ensembl:ENSMUSP00000141792	9606	Ensembl		P	involved_in	GO:0050910	detection of mechanical stimulus involved in sensory perception of sound
UniProtKB	A2A3D8	PCDH15	ECO:0000265	IEA	GO_REF:0000107	UniProtKB:Q99PJ1|ensembl:ENSMUSP00000141792	9606	Ensembl		P	involved_in	GO:0050973	detection of mechanical stimulus involved in equilibrioception
UniProtKB	A2TDB8	CSRP3	ECO:0000265	IEA	GO_REF:0000107	UniProtKB:P50462|ensembl:ENSMUSP00000129378	9606	Ensembl		P	involved_in	GO:0035995	detection of muscle stretch
UniProtKB	A4D2P0	RAC1	ECO:0000265	IEA	GO_REF:0000107	UniProtKB:Q6RUV5|ensembl:ENSRNOP00000001417	9606	Ensembl		P	involved_in	GO:0071260	cellular response to mechanical stimulus
UniProtKB	A4FU59	TMC1	ECO:0000315	IMP	PMID:11850618		9606	UniProt		P	involved_in	GO:0050910	detection of mechanical stimulus involved in sensory perception of sound
UniProtKB	A4FUA6	TMC1	ECO:0000315	IMP	PMID:11850618		9606	UniProt		P	involved_in	GO:0050910	detection of mechanical stimulus involved in sensory perception of sound
UniProtKB	A5D8Y1	TMC1	ECO:0000315	IMP	PMID:11850618		9606	UniProt		P	involved_in	GO:0050910	detection of mechanical stimulus involved in sensory perception of sound
UniProtKB	B0LPE5	AKT1	ECO:0000265	IEA	GO_REF:0000107	UniProtKB:P47196|ensembl:ENSRNOP00000038369	9606	Ensembl		P	involved_in	GO:0071260	cellular response to mechanical stimulus
UniProtKB	B0ZBE2	AGT	ECO:0000265	IEA	GO_REF:0000107	UniProtKB:P01015|ensembl:ENSRNOP00000024917	9606	Ensembl		P	involved_in	GO:0071260	cellular response to mechanical stimulus
UniProtKB	B9EJG8	TMEM150C	ECO:0000250	ISS	GO_REF:0000024	UniProtKB:Q8C8S3	9606	UniProt		P	involved_in	GO:0071260	cellular response to mechanical stimulus
UniProtKB	B9EJG8	TMEM150C	ECO:0000265	IEA	GO_REF:0000107	UniProtKB:Q8C8S3|ensembl:ENSMUSP00000057116	9606	Ensembl		P	involved_in	GO:0071260	cellular response to mechanical stimulus
UniProtKB	D2JYI1	TGFBR2	ECO:0000265	IEA	GO_REF:0000107	UniProtKB:P38438|ensembl:ENSRNOP00000035501	9606	Ensembl		P	involved_in	GO:0009612	response to mechanical stimulus
UniProtKB	E5KNL5	E5KNL5	ECO:0000265	IEA	GO_REF:0000107	UniProtKB:Q3V5X8|ensembl:ENSRNOP00000021531	9606	Ensembl		P	involved_in	GO:0009612	response to mechanical stimulus
UniProtKB	E9PDJ2	RCAN1	ECO:0000265	IEA	GO_REF:0000107	UniProtKB:Q6IN33|ensembl:ENSRNOP00000002715	9606	Ensembl		P	involved_in	GO:0009612	response to mechanical stimulus
UniProtKB	F1T0J1	GDF5	ECO:0000265	IEA	GO_REF:0000107	UniProtKB:M0RAY4|ensembl:ENSRNOP00000066703	9606	Ensembl		P	involved_in	GO:0009612	response to mechanical stimulus
UniProtKB	G3V4Y2	BDKRB1	ECO:0000256	IEA	GO_REF:0000002	InterPro:IPR001186	9606	InterPro		P	involved_in	GO:0009612	response to mechanical stimulus
UniProtKB	J3QQX2	ARHGDIA	ECO:0000265	IEA	GO_REF:0000107	UniProtKB:Q5XI73|ensembl:ENSRNOP00000051840	9606	Ensembl		P	involved_in	GO:0071260	cellular response to mechanical stimulus
UniProtKB	L7RRS6	RAF1	ECO:0000265	IEA	GO_REF:0000107	UniProtKB:Q99N57|ensembl:ENSMUSP00000000451	9606	Ensembl		P	involved_in	GO:0035994	response to muscle stretch
UniProtKB	L7RSM2	MAPK14	ECO:0000265	IEA	GO_REF:0000107	UniProtKB:P47811|ensembl:ENSMUSP00000004990	9606	Ensembl		P	involved_in	GO:0035994	response to muscle stretch
UniProtKB	O00206	TLR4	ECO:0000270	IEP	PMID:19593445		9606	UniProt		P	involved_in	GO:0071260	cellular response to mechanical stimulus
UniProtKB	O00220	TNFRSF10A	ECO:0000270	IEP	PMID:19593445		9606	UniProt		P	involved_in	GO:0071260	cellular response to mechanical stimulus
UniProtKB	O00408	PDE2A	ECO:0000250	ISS	GO_REF:0000024	UniProtKB:Q922S4	9606	UniProt		P	involved_in	GO:0071260	cellular response to mechanical stimulus
UniProtKB	O14757	CHEK1	ECO:0000270	IEP	PMID:19593445		9606	UniProt		P	involved_in	GO:0071260	cellular response to mechanical stimulus
UniProtKB	O14763	TNFRSF10B	ECO:0000270	IEP	PMID:19593445		9606	UniProt		P	involved_in	GO:0071260	cellular response to mechanical stimulus
UniProtKB	O14770	MEIS2	ECO:0000265	IEA	GO_REF:0000107	UniProtKB:D4A2T5|ensembl:ENSRNOP00000047254	9606	Ensembl		P	involved_in	GO:0009612	response to mechanical stimulus
UniProtKB	O15123	ANGPT2	ECO:0000265	IEA	GO_REF:0000107	UniProtKB:O35462|ensembl:ENSRNOP00000022774	9606	Ensembl		P	involved_in	GO:0009612	response to mechanical stimulus
UniProtKB	O15273	TCAP	ECO:0000304	TAS	PMID:17921333		9606	BHF-UCL		P	involved_in	GO:0035994	response to muscle stretch
UniProtKB	O15273	TCAP	ECO:0000315	IMP	PMID:12507422		9606	BHF-UCL		P	involved_in	GO:0035995	detection of muscle stretch
UniProtKB	O15273	TCAP	ECO:0000304	TAS	PMID:17921333		9606	BHF-UCL		P	involved_in	GO:0050982	detection of mechanical stimulus
UniProtKB	O15409	FOXP2	ECO:0000265	IEA	GO_REF:0000107	UniProtKB:P58463|ensembl:ENSMUSP00000111137	9606	Ensembl		P	involved_in	GO:0042297	vocal learning
UniProtKB	O15455	TLR3	ECO:0000270	IEP	PMID:19593445		9606	UniProt		P	involved_in	GO:0071260	cellular response to mechanical stimulus
UniProtKB	O43557	TNFSF14	ECO:0000270	IEP	PMID:19593445		9606	UniProt		P	involved_in	GO:0071260	cellular response to mechanical stimulus
UniProtKB	O60229	KALRN	ECO:0000265	IEA	GO_REF:0000107	UniProtKB:A2CG49|ensembl:ENSMUSP00000110611	9606	Ensembl		P	involved_in	GO:0009612	response to mechanical stimulus
UniProtKB	O60437	PPL	ECO:0000270	IEP	PMID:19211270		9606	BHF-UCL	occurs_in(CL:0000359),occurs_in(UBERON:0000947)	P	involved_in	GO:0009612	response to mechanical stimulus
UniProtKB	O60602	TLR5	ECO:0000270	IEP	PMID:19593445		9606	UniProt		P	involved_in	GO:0071260	cellular response to mechanical stimulus
UniProtKB	O60906	SMPD2	ECO:0000265	IEA	GO_REF:0000107	UniProtKB:Q9ET64|ensembl:ENSRNOP00000000336	9606	Ensembl		P	involved_in	GO:0009612	response to mechanical stimulus
UniProtKB	O75762	TRPA1	ECO:0000265	IEA	GO_REF:0000107	UniProtKB:Q8BLA8|ensembl:ENSMUSP00000043594	9606	Ensembl		P	involved_in	GO:0050966	detection of mechanical stimulus involved in sensory perception of pain
UniProtKB	O94901	SUN1	ECO:0000265	IEA	GO_REF:0000107	UniProtKB:A0A0G2K016|ensembl:ENSRNOP00000071265	9606	Ensembl		P	involved_in	GO:0009612	response to mechanical stimulus
UniProtKB	O95069	KCNK2	ECO:0000265	IEA	GO_REF:0000107	UniProtKB:Q920B6|ensembl:ENSRNOP00000003684	9606	Ensembl		P	involved_in	GO:0009612	response to mechanical stimulus
UniProtKB	O95171	SCEL	ECO:0000270	IEP	PMID:19211270		9606	BHF-UCL	occurs_in(CL:0000359),occurs_in(UBERON:0000947)	P	involved_in	GO:0009612	response to mechanical stimulus
UniProtKB	O95817	BAG3	ECO:0000265	IEA	GO_REF:0000107	UniProtKB:Q9JLV1|ensembl:ENSMUSP00000033136	9606	Ensembl		P	involved_in	GO:0071260	cellular response to mechanical stimulus
UniProtKB	O95999	BCL10	ECO:0000270	IEP	PMID:19593445		9606	UniProt		P	involved_in	GO:0071260	cellular response to mechanical stimulus
UniProtKB	O96014	WNT11	ECO:0000265	IEA	GO_REF:0000107	UniProtKB:P48615|ensembl:ENSMUSP00000064333	9606	Ensembl		P	involved_in	GO:0071260	cellular response to mechanical stimulus
UniProtKB	P00533	EGFR	ECO:0000265	IEA	GO_REF:0000107	UniProtKB:G3V6K6|ensembl:ENSRNOP00000006087	9606	Ensembl		P	involved_in	GO:0071260	cellular response to mechanical stimulus
UniProtKB	P01019	AGT	ECO:0000265	IEA	GO_REF:0000107	UniProtKB:P01015|ensembl:ENSRNOP00000024917	9606	Ensembl		P	involved_in	GO:0071260	cellular response to mechanical stimulus
UniProtKB	P01100	FOS	ECO:0000265	IEA	GO_REF:0000107	UniProtKB:P12841|ensembl:ENSRNOP00000010712	9606	Ensembl		P	involved_in	GO:0009612	response to mechanical stimulus
UniProtKB	P01100	FOS	ECO:0000265	IEA	GO_REF:0000107	UniProtKB:P01101|ensembl:ENSMUSP00000021674	9606	Ensembl		P	involved_in	GO:0035994	response to muscle stretch
UniProtKB	P01137	TGFB1	ECO:0000265	IEA	GO_REF:0000107	UniProtKB:P17246|ensembl:ENSRNOP00000028051	9606	Ensembl		P	involved_in	GO:0071260	cellular response to mechanical stimulus
UniProtKB	P01160	NPPA	ECO:0000304	TAS	PMID:15276478		9606	BHF-UCL	occurs_in(CL:0002129)	P	involved_in	GO:0035994	response to muscle stretch
UniProtKB	P01160	NPPA	ECO:0000265	IEA	GO_REF:0000107	UniProtKB:P01161|ensembl:ENSRNOP00000011005	9606	Ensembl		P	involved_in	GO:0071260	cellular response to mechanical stimulus
UniProtKB	P01584	IL1B	ECO:0000270	IEP	PMID:19593445		9606	UniProt		P	involved_in	GO:0071260	cellular response to mechanical stimulus
UniProtKB	P02452	COL1A1	ECO:0000265	IEA	GO_REF:0000107	UniProtKB:P02454|ensembl:ENSRNOP00000005311	9606	Ensembl		P	involved_in	GO:0009612	response to mechanical stimulus
UniProtKB	P02452	COL1A1	ECO:0000265	IEA	GO_REF:0000107	UniProtKB:P02454|ensembl:ENSRNOP00000005311	9606	Ensembl		P	involved_in	GO:0071260	cellular response to mechanical stimulus
UniProtKB	P02452	COL1A1	ECO:0000265	IEA	GO_REF:0000107	UniProtKB:P11087|ensembl:ENSMUSP00000001547	9606	Ensembl		P	involved_in	GO:0071260	cellular response to mechanical stimulus
UniProtKB	P02461	COL3A1	ECO:0000265	IEA	GO_REF:0000107	UniProtKB:P13941|ensembl:ENSRNOP00000004956	9606	Ensembl		P	involved_in	GO:0009612	response to mechanical stimulus
UniProtKB	P02778	CXCL10	ECO:0000265	IEA	GO_REF:0000107	UniProtKB:P48973|ensembl:ENSRNOP00000003649	9606	Ensembl		P	involved_in	GO:0010996	response to auditory stimulus
UniProtKB	P02818	BGLAP	ECO:0000265	IEA	GO_REF:0000107	UniProtKB:P04640|ensembl:ENSRNOP00000026530	9606	Ensembl		P	involved_in	GO:0009612	response to mechanical stimulus
UniProtKB	P04049	RAF1	ECO:0000265	IEA	GO_REF:0000107	UniProtKB:Q99N57|ensembl:ENSMUSP00000000451	9606	Ensembl		P	involved_in	GO:0035994	response to muscle stretch
UniProtKB	P04629	NTRK1	ECO:0000265	IEA	GO_REF:0000107	UniProtKB:P35739|ensembl:ENSRNOP00000018961	9606	Ensembl		P	involved_in	GO:0050966	detection of mechanical stimulus involved in sensory perception of pain
UniProtKB	P05023	ATP1A1	ECO:0000265	IEA	GO_REF:0000107	UniProtKB:P06685|ensembl:ENSRNOP00000045650	9606	Ensembl		P	involved_in	GO:0071260	cellular response to mechanical stimulus
UniProtKB	P05164	MPO	ECO:0000265	IEA	GO_REF:0000107	UniProtKB:A0A0G2K1A2|ensembl:ENSRNOP00000071759	9606	Ensembl		P	involved_in	GO:0009612	response to mechanical stimulus
UniProtKB	P05231	IL6	ECO:0000265	IEA	GO_REF:0000107	UniProtKB:P20607|ensembl:ENSRNOP00000013732	9606	Ensembl		P	involved_in	GO:0009612	response to mechanical stimulus
UniProtKB	P05231	IL6	ECO:0000265	IEA	GO_REF:0000107	UniProtKB:P20607|ensembl:ENSRNOP00000013732	9606	Ensembl		P	involved_in	GO:0010996	response to auditory stimulus
UniProtKB	P05305	EDN1	ECO:0000265	IEA	GO_REF:0000107	UniProtKB:P22388|ensembl:ENSRNOP00000019361	9606	Ensembl		P	involved_in	GO:0035994	response to muscle stretch
UniProtKB	P05412	JUN	ECO:0000318	IBA	GO_REF:0000033	PANTHER:PTN000894785	9606	GO_Central		P	involved_in	GO:0009612	response to mechanical stimulus
UniProtKB	P05412	JUN	ECO:0000265	IEA	GO_REF:0000107	UniProtKB:P17325|ensembl:ENSRNOP00000011732	9606	Ensembl		P	involved_in	GO:0009612	response to mechanical stimulus
UniProtKB	P05412	JUN	ECO:0000265	IEA	GO_REF:0000107	UniProtKB:P05627|ensembl:ENSMUSP00000102711	9606	Ensembl		P	involved_in	GO:0035994	response to muscle stretch
UniProtKB	P05981	HPN	ECO:0000250	ISS	GO_REF:0000024	UniProtKB:O35453	9606	UniProt		P	involved_in	GO:0050910	detection of mechanical stimulus involved in sensory perception of sound
UniProtKB	P06241	FYN	ECO:0000265	IEA	GO_REF:0000107	UniProtKB:P39688|ensembl:ENSMUSP00000097547	9606	Ensembl		P	involved_in	GO:0050966	detection of mechanical stimulus involved in sensory perception of pain
UniProtKB	P06744	GPI	ECO:0000265	IEA	GO_REF:0000107	UniProtKB:Q6P6V0|ensembl:ENSRNOP00000029515	9606	Ensembl		P	involved_in	GO:0035994	response to muscle stretch
UniProtKB	P07093	SERPINE2	ECO:0000265	IEA	GO_REF:0000107	UniProtKB:Q07235|ensembl:ENSMUSP00000027467	9606	Ensembl		P	involved_in	GO:0050974	detection of mechanical stimulus involved in sensory perception
UniProtKB	P07585	DCN	ECO:0000265	IEA	GO_REF:0000107	UniProtKB:Q01129|ensembl:ENSRNOP00000006070	9606	Ensembl		P	involved_in	GO:0009612	response to mechanical stimulus
UniProtKB	P07996	THBS1	ECO:0000265	IEA	GO_REF:0000107	UniProtKB:A0A0G2JV24|ensembl:ENSRNOP00000069322	9606	Ensembl		P	involved_in	GO:0009612	response to mechanical stimulus
UniProtKB	P08243	ASNS	ECO:0000265	IEA	GO_REF:0000107	UniProtKB:P49088|ensembl:ENSRNOP00000010079	9606	Ensembl		P	involved_in	GO:0009612	response to mechanical stimulus
UniProtKB	P09237	MMP7	ECO:0000265	IEA	GO_REF:0000107	UniProtKB:P50280|ensembl:ENSRNOP00000014041	9606	Ensembl		P	involved_in	GO:0071260	cellular response to mechanical stimulus
UniProtKB	P09529	INHBB	ECO:0000314	IDA	PMID:10320815		9606	UniProt		P	involved_in	GO:0009612	response to mechanical stimulus
UniProtKB	P10070	GLI2	ECO:0000265	IEA	GO_REF:0000107	UniProtKB:F1M2B7|ensembl:ENSRNOP00000009963	9606	Ensembl		P	involved_in	GO:0009612	response to mechanical stimulus
UniProtKB	P10721	KIT	ECO:0000250	ISS	GO_REF:0000024	UniProtKB:P05532	9606	UniProt		P	involved_in	GO:0050910	detection of mechanical stimulus involved in sensory perception of sound
UniProtKB	P10721	KIT	ECO:0000265	IEA	GO_REF:0000107	UniProtKB:P05532|ensembl:ENSMUSP00000005815	9606	Ensembl		P	involved_in	GO:0050910	detection of mechanical stimulus involved in sensory perception of sound
UniProtKB	P10914	IRF1	ECO:0000270	IEP	PMID:19593445		9606	UniProt		P	involved_in	GO:0071260	cellular response to mechanical stimulus
UniProtKB	P11166	SLC2A1	ECO:0000265	IEA	GO_REF:0000107	UniProtKB:P11167|ensembl:ENSRNOP00000061340	9606	Ensembl		P	involved_in	GO:0071260	cellular response to mechanical stimulus
UniProtKB	P11532	DMD	ECO:0000250	ISS	GO_REF:0000024	UniProtKB:P11531	9606	BHF-UCL		P	involved_in	GO:0035994	response to muscle stretch
UniProtKB	P12107	COL11A1	ECO:0000315	IMP	PMID:10889003		9606	UniProt		P	involved_in	GO:0050910	detection of mechanical stimulus involved in sensory perception of sound
UniProtKB	P12931	SRC	ECO:0000265	IEA	GO_REF:0000107	UniProtKB:Q9WUD9|ensembl:ENSRNOP00000071837	9606	Ensembl		P	involved_in	GO:0009612	response to mechanical stimulus
UniProtKB	P13498	CYBA	ECO:0000265	IEA	GO_REF:0000107	UniProtKB:Q62737|ensembl:ENSRNOP00000017564	9606	Ensembl		P	involved_in	GO:0071260	cellular response to mechanical stimulus
UniProtKB	P13500	CCL2	ECO:0000265	IEA	GO_REF:0000107	UniProtKB:P14844|ensembl:ENSRNOP00000009448	9606	Ensembl		P	involved_in	GO:0009612	response to mechanical stimulus
UniProtKB	P14416	DRD2	ECO:0000265	IEA	GO_REF:0000107	UniProtKB:P61169|ensembl:ENSRNOP00000043759	9606	Ensembl		P	involved_in	GO:0031223	auditory behavior
UniProtKB	P14635	CCNB1	ECO:0000265	IEA	GO_REF:0000107	UniProtKB:P30277|ensembl:ENSRNOP00000075114	9606	Ensembl		P	involved_in	GO:0009612	response to mechanical stimulus
UniProtKB	P14921	ETS1	ECO:0000265	IEA	GO_REF:0000107	UniProtKB:P41156|ensembl:ENSRNOP00000011925	9606	Ensembl		P	involved_in	GO:0009612	response to mechanical stimulus
UniProtKB	P14923	JUP	ECO:0000314	IDA	PMID:18937352		9606	BHF-UCL		P	involved_in	GO:0050982	detection of mechanical stimulus
UniProtKB	P15407	FOSL1	ECO:0000265	IEA	GO_REF:0000107	UniProtKB:P10158|ensembl:ENSRNOP00000027891	9606	Ensembl		P	involved_in	GO:0009612	response to mechanical stimulus
UniProtKB	P16860	NPPB	ECO:0000265	IEA	GO_REF:0000107	UniProtKB:P13205|ensembl:ENSRNOP00000010778	9606	Ensembl		P	involved_in	GO:0071260	cellular response to mechanical stimulus
UniProtKB	P17275	JUNB	ECO:0000318	IBA	GO_REF:0000033	PANTHER:PTN000894785	9606	GO_Central		P	involved_in	GO:0009612	response to mechanical stimulus
UniProtKB	P17301	ITGA2	ECO:0000265	IEA	GO_REF:0000107	UniProtKB:A0A0G2K470|ensembl:ENSRNOP00000072929	9606	Ensembl		P	involved_in	GO:0050966	detection of mechanical stimulus involved in sensory perception of pain
UniProtKB	P17301	ITGA2	ECO:0000265	IEA	GO_REF:0000107	UniProtKB:A0A0G2K470|ensembl:ENSRNOP00000072929	9606	Ensembl		P	involved_in	GO:0071260	cellular response to mechanical stimulus
UniProtKB	P17302	GJA1	ECO:0000265	IEA	GO_REF:0000107	UniProtKB:P08050|ensembl:ENSRNOP00000001054	9606	Ensembl		P	involved_in	GO:0071260	cellular response to mechanical stimulus
UniProtKB	P17535	JUND	ECO:0000318	IBA	GO_REF:0000033	PANTHER:PTN000894785	9606	GO_Central		P	involved_in	GO:0009612	response to mechanical stimulus
UniProtKB	P17535	JUND	ECO:0000265	IEA	GO_REF:0000107	UniProtKB:P52909|ensembl:ENSRNOP00000026470	9606	Ensembl		P	involved_in	GO:0009612	response to mechanical stimulus
UniProtKB	P17813	ENG	ECO:0000265	IEA	GO_REF:0000107	UniProtKB:M0RBA8|ensembl:ENSRNOP00000066838	9606	Ensembl		P	involved_in	GO:0071260	cellular response to mechanical stimulus
UniProtKB	P18065	IGFBP2	ECO:0000265	IEA	GO_REF:0000107	UniProtKB:P12843|ensembl:ENSRNOP00000023068	9606	Ensembl		P	involved_in	GO:0009612	response to mechanical stimulus
UniProtKB	P19438	TNFRSF1A	ECO:0000270	IEP	PMID:19593445		9606	UniProt		P	involved_in	GO:0071260	cellular response to mechanical stimulus
UniProtKB	P19634	SLC9A1	ECO:0000315	IMP	PMID:15105296		9606	BHF-UCL	occurs_in(UBERON:0001133)	P	involved_in	GO:0035994	response to muscle stretch
UniProtKB	P19634	SLC9A1	ECO:0000304	TAS	PMID:17565280		9606	BHF-UCL		P	involved_in	GO:0071260	cellular response to mechanical stimulus
UniProtKB	P19838	NFKB1	ECO:0000265	IEA	GO_REF:0000107	UniProtKB:P25799|ensembl:ENSMUSP00000029812	9606	Ensembl		P	involved_in	GO:0035994	response to muscle stretch
UniProtKB	P19838	NFKB1	ECO:0000270	IEP	PMID:19593445		9606	UniProt		P	involved_in	GO:0071260	cellular response to mechanical stimulus
UniProtKB	P20916	MAG	ECO:0000265	IEA	GO_REF:0000107	UniProtKB:P07722|ensembl:ENSRNOP00000028544	9606	Ensembl		P	involved_in	GO:0071260	cellular response to mechanical stimulus
UniProtKB	P22004	BMP6	ECO:0000265	IEA	GO_REF:0000107	UniProtKB:Q04906|ensembl:ENSRNOP00000018359	9606	Ensembl		P	involved_in	GO:0071260	cellular response to mechanical stimulus
UniProtKB	P22460	KCNA5	ECO:0000265	IEA	GO_REF:0000107	UniProtKB:P19024|ensembl:ENSRNOP00000026691	9606	Ensembl		P	involved_in	GO:0009612	response to mechanical stimulus
UniProtKB	P23025	XPA	ECO:0000265	IEA	GO_REF:0000107	UniProtKB:D4A981|ensembl:ENSRNOP00000059280	9606	Ensembl		P	involved_in	GO:0010996	response to auditory stimulus
UniProtKB	P23443	RPS6KB1	ECO:0000265	IEA	GO_REF:0000107	UniProtKB:P67999|ensembl:ENSRNOP00000005226	9606	Ensembl		P	involved_in	GO:0009612	response to mechanical stimulus
UniProtKB	P24522	GADD45A	ECO:0000270	IEP	PMID:19593445		9606	UniProt		P	involved_in	GO:0071260	cellular response to mechanical stimulus
UniProtKB	P24821	TNC	ECO:0000265	IEA	GO_REF:0000107	UniProtKB:A0A0G2K1L0|ensembl:ENSRNOP00000071884	9606	Ensembl		P	involved_in	GO:0009612	response to mechanical stimulus
UniProtKB	P25103	TACR1	ECO:0000265	IEA	GO_REF:0000107	UniProtKB:P14600|ensembl:ENSRNOP00000007984	9606	Ensembl		P	involved_in	GO:0010996	response to auditory stimulus
UniProtKB	P25445	FAS	ECO:0000270	IEP	PMID:19593445		9606	UniProt		P	involved_in	GO:0071260	cellular response to mechanical stimulus
UniProtKB	P25942	CD40	ECO:0000270	IEP	PMID:19593445		9606	UniProt		P	involved_in	GO:0071260	cellular response to mechanical stimulus
UniProtKB	P25963	NFKBIA	ECO:0000265	IEA	GO_REF:0000107	UniProtKB:Q9Z1E3|ensembl:ENSMUSP00000021413	9606	Ensembl		P	involved_in	GO:0035994	response to muscle stretch
UniProtKB	P27361	MAPK3	ECO:0000270	IEP	PMID:19593445		9606	UniProt		P	involved_in	GO:0071260	cellular response to mechanical stimulus
UniProtKB	P28223	HTR2A	ECO:0000265	IEA	GO_REF:0000107	UniProtKB:P14842|ensembl:ENSRNOP00000013408	9606	Ensembl		P	involved_in	GO:0050966	detection of mechanical stimulus involved in sensory perception of pain
UniProtKB	P28908	TNFRSF8	ECO:0000270	IEP	PMID:19593445		9606	UniProt		P	involved_in	GO:0071260	cellular response to mechanical stimulus
UniProtKB	P29466	CASP1	ECO:0000270	IEP	PMID:19593445		9606	UniProt		P	involved_in	GO:0071260	cellular response to mechanical stimulus
UniProtKB	P29972	AQP1	ECO:0000314	IDA	PMID:19268465		9606	UniProt		P	involved_in	GO:0071260	cellular response to mechanical stimulus
UniProtKB	P31749	AKT1	ECO:0000265	IEA	GO_REF:0000107	UniProtKB:P47196|ensembl:ENSRNOP00000038369	9606	Ensembl		P	involved_in	GO:0071260	cellular response to mechanical stimulus
UniProtKB	P32418	SLC8A1	ECO:0000315	IMP	PMID:15105296		9606	BHF-UCL	occurs_in(UBERON:0001133)	P	involved_in	GO:0035994	response to muscle stretch
UniProtKB	P35225	IL13	ECO:0000265	IEA	GO_REF:0000107	UniProtKB:P42203|ensembl:ENSRNOP00000010121	9606	Ensembl		P	involved_in	GO:0009612	response to mechanical stimulus
UniProtKB	P35225	IL13	ECO:0000265	IEA	GO_REF:0000107	UniProtKB:P42203|ensembl:ENSRNOP00000010121	9606	Ensembl		P	involved_in	GO:0071260	cellular response to mechanical stimulus
UniProtKB	P35354	PTGS2	ECO:0000265	IEA	GO_REF:0000107	UniProtKB:P35355|ensembl:ENSRNOP00000003567	9606	Ensembl		P	involved_in	GO:0071260	cellular response to mechanical stimulus
UniProtKB	P35408	PTGER4	ECO:0000270	IEP	PMID:21723865		9606	UniProt		P	involved_in	GO:0009612	response to mechanical stimulus
UniProtKB	P35408	PTGER4	ECO:0000250	ISS	GO_REF:0000024	UniProtKB:P32240	9606	UniProt		P	involved_in	GO:0071260	cellular response to mechanical stimulus
UniProtKB	P35408	PTGER4	ECO:0000265	IEA	GO_REF:0000107	UniProtKB:P32240|ensembl:ENSMUSP00000048736	9606	Ensembl		P	involved_in	GO:0071260	cellular response to mechanical stimulus
UniProtKB	P35498	SCN1A	ECO:0000250	ISS	GO_REF:0000024	UniProtKB:A2APX8	9606	UniProt		P	involved_in	GO:0050966	detection of mechanical stimulus involved in sensory perception of pain
UniProtKB	P35498	SCN1A	ECO:0000265	IEA	GO_REF:0000107	UniProtKB:A2APX8|ensembl:ENSMUSP00000107985	9606	Ensembl		P	involved_in	GO:0050966	detection of mechanical stimulus involved in sensory perception of pain
UniProtKB	P36222	CHI3L1	ECO:0000270	IEP	PMID:20650887		9606	UniProt		P	involved_in	GO:0009612	response to mechanical stimulus
UniProtKB	P36941	LTBR	ECO:0000270	IEP	PMID:19593445		9606	UniProt		P	involved_in	GO:0071260	cellular response to mechanical stimulus
UniProtKB	P37173	TGFBR2	ECO:0000265	IEA	GO_REF:0000107	UniProtKB:P38438|ensembl:ENSRNOP00000035501	9606	Ensembl		P	involved_in	GO:0009612	response to mechanical stimulus
UniProtKB	P37231	PPARG	ECO:0000265	IEA	GO_REF:0000107	UniProtKB:O88275|ensembl:ENSRNOP00000012137	9606	Ensembl		P	involved_in	GO:0009612	response to mechanical stimulus
UniProtKB	P42575	CASP2	ECO:0000270	IEP	PMID:19593445		9606	UniProt		P	involved_in	GO:0071260	cellular response to mechanical stimulus
UniProtKB	P42858	HTT	ECO:0000315	IMP	PMID:26436900		9606	AgBase	occurs_in(UBERON:0035807)	P	involved_in	GO:0042297	vocal learning
UniProtKB	P43003	SLC1A3	ECO:0000265	IEA	GO_REF:0000107	UniProtKB:P56564|ensembl:ENSMUSP00000005493	9606	Ensembl		P	involved_in	GO:0031223	auditory behavior
UniProtKB	P43026	GDF5	ECO:0000265	IEA	GO_REF:0000107	UniProtKB:M0RAY4|ensembl:ENSRNOP00000066703	9606	Ensembl		P	involved_in	GO:0009612	response to mechanical stimulus
UniProtKB	P43694	GATA4	ECO:0000265	IEA	GO_REF:0000107	UniProtKB:P46152|ensembl:ENSRNOP00000014320	9606	Ensembl		P	involved_in	GO:0009612	response to mechanical stimulus
UniProtKB	P45983	MAPK8	ECO:0000270	IEP	PMID:19593445		9606	UniProt		P	involved_in	GO:0071260	cellular response to mechanical stimulus
UniProtKB	P45984	MAPK9	ECO:0000318	IBA	GO_REF:0000033	PANTHER:PTN000622311	9606	GO_Central		P	involved_in	GO:0009612	response to mechanical stimulus
UniProtKB	P45985	MAP2K4	ECO:0000270	IEP	PMID:19593445		9606	UniProt		P	involved_in	GO:0071260	cellular response to mechanical stimulus
UniProtKB	P46663	BDKRB1	ECO:0000256	IEA	GO_REF:0000002	InterPro:IPR001186	9606	InterPro		P	involved_in	GO:0009612	response to mechanical stimulus
UniProtKB	P47900	P2RY1	ECO:0000265	IEA	GO_REF:0000107	UniProtKB:P49651|ensembl:ENSRNOP00000019304	9606	Ensembl		P	involved_in	GO:0009612	response to mechanical stimulus
UniProtKB	P48061	CXCL12	ECO:0000265	IEA	GO_REF:0000107	UniProtKB:Q80YV8|ensembl:ENSRNOP00000059574	9606	Ensembl		P	involved_in	GO:0009612	response to mechanical stimulus
UniProtKB	P48061	CXCL12	ECO:0000265	IEA	GO_REF:0000107	UniProtKB:Q80YV8|ensembl:ENSRNOP00000059574	9606	Ensembl		P	involved_in	GO:0050966	detection of mechanical stimulus involved in sensory perception of pain
UniProtKB	P48061	CXCL12	ECO:0000265	IEA	GO_REF:0000107	UniProtKB:Q80YV8|ensembl:ENSRNOP00000059574	9606	Ensembl		P	involved_in	GO:1990478	response to ultrasound
UniProtKB	P48436	SOX9	ECO:0000265	IEA	GO_REF:0000107	UniProtKB:Q04887|ensembl:ENSMUSP00000000579	9606	Ensembl		P	involved_in	GO:0071260	cellular response to mechanical stimulus
UniProtKB	P48436	SOX9	ECO:0000250	ISS	PMID:21512138	UniProtKB:Q04887	9606	UniProt		P	involved_in	GO:0071260	cellular response to mechanical stimulus
UniProtKB	P48506	GCLC	ECO:0000265	IEA	GO_REF:0000107	UniProtKB:P19468|ensembl:ENSRNOP00000035540	9606	Ensembl		P	involved_in	GO:0071260	cellular response to mechanical stimulus
UniProtKB	P48547	KCNC1	ECO:0000265	IEA	GO_REF:0000107	UniProtKB:P25122|ensembl:ENSRNOP00000074146	9606	Ensembl		P	involved_in	GO:0010996	response to auditory stimulus
UniProtKB	P50281	MMP14	ECO:0000265	IEA	GO_REF:0000107	UniProtKB:Q10739|ensembl:ENSRNOP00000065434	9606	Ensembl		P	involved_in	GO:0009612	response to mechanical stimulus
UniProtKB	P50461	CSRP3	ECO:0000265	IEA	GO_REF:0000107	UniProtKB:P50462|ensembl:ENSMUSP00000129378	9606	Ensembl		P	involved_in	GO:0035995	detection of muscle stretch
UniProtKB	P50461	CSRP3	ECO:0000315	IMP	PMID:12507422		9606	BHF-UCL		P	involved_in	GO:0035995	detection of muscle stretch
UniProtKB	P50549	ETV1	ECO:0000265	IEA	GO_REF:0000107	UniProtKB:P41164|ensembl:ENSMUSP00000093442	9606	Ensembl		P	involved_in	GO:0007638	mechanosensory behavior
UniProtKB	P50993	ATP1A2	ECO:0000265	IEA	GO_REF:0000107	UniProtKB:P06686|ensembl:ENSRNOP00000054947	9606	Ensembl		P	involved_in	GO:0071260	cellular response to mechanical stimulus
UniProtKB	P51797	CLCN6	ECO:0000265	IEA	GO_REF:0000107	UniProtKB:D4A3H5|ensembl:ENSRNOP00000011287	9606	Ensembl		P	involved_in	GO:0009612	response to mechanical stimulus
UniProtKB	P51878	CASP5	ECO:0000270	IEP	PMID:19593445		9606	UniProt		P	involved_in	GO:0071260	cellular response to mechanical stimulus
UniProtKB	P53539	FOSB	ECO:0000265	IEA	GO_REF:0000107	UniProtKB:D3ZLB7|ensembl:ENSRNOP00000065427	9606	Ensembl		P	involved_in	GO:0009612	response to mechanical stimulus
UniProtKB	P55089	UCN	ECO:0000265	IEA	GO_REF:0000107	UniProtKB:P81615|ensembl:ENSMUSP00000035321	9606	Ensembl		P	involved_in	GO:0010996	response to auditory stimulus
UniProtKB	P56373	P2RX3	ECO:0000265	IEA	GO_REF:0000107	UniProtKB:Q3UR32|ensembl:ENSMUSP00000028465	9606	Ensembl		P	involved_in	GO:0009612	response to mechanical stimulus
UniProtKB	P56524	HDAC4	ECO:0000265	IEA	GO_REF:0000107	UniProtKB:Q99P99|ensembl:ENSRNOP00000027622	9606	Ensembl		P	involved_in	GO:0071260	cellular response to mechanical stimulus
UniProtKB	P56539	CAV3	ECO:0000265	IEA	GO_REF:0000107	UniProtKB:P51637|ensembl:ENSMUSP00000074922	9606	Ensembl		P	involved_in	GO:0035995	detection of muscle stretch
UniProtKB	P58546	MTPN	ECO:0000265	IEA	GO_REF:0000107	UniProtKB:P62775|ensembl:ENSRNOP00000015808	9606	Ensembl		P	involved_in	GO:0071260	cellular response to mechanical stimulus
UniProtKB	P58743	SLC26A5	ECO:0000265	IEA	GO_REF:0000107	UniProtKB:Q9EPH0|ensembl:ENSRNOP00000015733	9606	Ensembl		P	involved_in	GO:0010996	response to auditory stimulus
UniProtKB	P63000	RAC1	ECO:0000265	IEA	GO_REF:0000107	UniProtKB:Q6RUV5|ensembl:ENSRNOP00000001417	9606	Ensembl		P	involved_in	GO:0071260	cellular response to mechanical stimulus
UniProtKB	P63252	KCNJ2	ECO:0000265	IEA	GO_REF:0000107	UniProtKB:Q64273|ensembl:ENSRNOP00000006254	9606	Ensembl		P	involved_in	GO:0071260	cellular response to mechanical stimulus
UniProtKB	P68133	ACTA1	ECO:0000265	IEA	GO_REF:0000107	UniProtKB:P68136|ensembl:ENSRNOP00000024084	9606	Ensembl		P	involved_in	GO:0009612	response to mechanical stimulus
UniProtKB	P78330	PSPH	ECO:0000265	IEA	GO_REF:0000107	UniProtKB:Q5M819|ensembl:ENSRNOP00000001228	9606	Ensembl		P	involved_in	GO:0009612	response to mechanical stimulus
UniProtKB	P78543	BTG2	ECO:0000265	IEA	GO_REF:0000107	UniProtKB:P27049|ensembl:ENSRNOP00000004408	9606	Ensembl		P	involved_in	GO:0009612	response to mechanical stimulus
UniProtKB	P78560	CRADD	ECO:0000270	IEP	PMID:19593445		9606	UniProt		P	involved_in	GO:0071260	cellular response to mechanical stimulus
UniProtKB	P98161	PKD1	ECO:0000250	ISS	GO_REF:0000024	UniProtKB:O08852	9606	BHF-UCL		P	involved_in	GO:0050982	detection of mechanical stimulus
UniProtKB	P98161	PKD1	ECO:0000318	IBA	GO_REF:0000033	PANTHER:PTN000093539	9606	GO_Central		P	involved_in	GO:0050982	detection of mechanical stimulus
UniProtKB	P98161	PKD1	ECO:0000265	IEA	GO_REF:0000107	UniProtKB:O08852|ensembl:ENSMUSP00000049296	9606	Ensembl		P	involved_in	GO:0050982	detection of mechanical stimulus
UniProtKB	Q01831	XPC	ECO:0000265	IEA	GO_REF:0000107	UniProtKB:D4A3D8|ensembl:ENSRNOP00000011490	9606	Ensembl		P	involved_in	GO:0010996	response to auditory stimulus
UniProtKB	Q04206	RELA	ECO:0000265	IEA	GO_REF:0000107	UniProtKB:Q7TQN4|ensembl:ENSRNOP00000044552	9606	Ensembl		P	involved_in	GO:0009612	response to mechanical stimulus
UniProtKB	Q04206	RELA	ECO:0000265	IEA	GO_REF:0000107	UniProtKB:Q04207|ensembl:ENSMUSP00000025867	9606	Ensembl		P	involved_in	GO:0035994	response to muscle stretch
UniProtKB	Q06124	PTPN11	ECO:0000265	IEA	GO_REF:0000107	UniProtKB:P41499|ensembl:ENSRNOP00000041842	9606	Ensembl		P	involved_in	GO:0071260	cellular response to mechanical stimulus
UniProtKB	Q09470	KCNA1	ECO:0000250	ISS	GO_REF:0000024	UniProtKB:P16388	9606	UniProt		P	involved_in	GO:0050966	detection of mechanical stimulus involved in sensory perception of pain
UniProtKB	Q09470	KCNA1	ECO:0000265	IEA	GO_REF:0000107	UniProtKB:P16388|ensembl:ENSMUSP00000055225	9606	Ensembl		P	involved_in	GO:0050966	detection of mechanical stimulus involved in sensory perception of pain
UniProtKB	Q09470	KCNA1	ECO:0000250	ISS	GO_REF:0000024	UniProtKB:P16388	9606	UniProt		P	involved_in	GO:0050976	detection of mechanical stimulus involved in sensory perception of touch
UniProtKB	Q09470	KCNA1	ECO:0000265	IEA	GO_REF:0000107	UniProtKB:P16388|ensembl:ENSMUSP00000055225	9606	Ensembl		P	involved_in	GO:0050976	detection of mechanical stimulus involved in sensory perception of touch
UniProtKB	Q12983	BNIP3	ECO:0000270	IEP	PMID:19593445		9606	UniProt		P	involved_in	GO:0071260	cellular response to mechanical stimulus
UniProtKB	Q13158	FADD	ECO:0000270	IEP	PMID:19593445		9606	UniProt		P	involved_in	GO:0071260	cellular response to mechanical stimulus
UniProtKB	Q13216	ERCC8	ECO:0000265	IEA	GO_REF:0000107	UniProtKB:G3V7B8|ensembl:ENSRNOP00000013598	9606	Ensembl		P	involved_in	GO:0010996	response to auditory stimulus
UniProtKB	Q13233	MAP3K1	ECO:0000270	IEP	PMID:19593445		9606	UniProt		P	involved_in	GO:0071260	cellular response to mechanical stimulus
UniProtKB	Q13563	PKD2	ECO:0000250	ISS	GO_REF:0000024	UniProtKB:O35245	9606	BHF-UCL		P	involved_in	GO:0050982	detection of mechanical stimulus
UniProtKB	Q13563	PKD2	ECO:0000318	IBA	GO_REF:0000033	PANTHER:PTN000093539	9606	GO_Central		P	involved_in	GO:0050982	detection of mechanical stimulus
UniProtKB	Q13563	PKD2	ECO:0000265	IEA	GO_REF:0000107	UniProtKB:O35245|ensembl:ENSMUSP00000084041	9606	Ensembl		P	involved_in	GO:0050982	detection of mechanical stimulus
UniProtKB	Q13635	PTCH1	ECO:0000265	IEA	GO_REF:0000107	UniProtKB:Q6UY90|ensembl:ENSRNOP00000026287	9606	Ensembl		P	involved_in	GO:0009612	response to mechanical stimulus
UniProtKB	Q14118	DAG1	ECO:0000265	IEA	GO_REF:0000107	UniProtKB:F1M8K0|ensembl:ENSRNOP00000026327	9606	Ensembl		P	involved_in	GO:0071260	cellular response to mechanical stimulus
UniProtKB	Q14249	ENDOG	ECO:0000265	IEA	GO_REF:0000107	UniProtKB:Q3V5X8|ensembl:ENSRNOP00000021531	9606	Ensembl		P	involved_in	GO:0009612	response to mechanical stimulus
UniProtKB	Q14289	PTK2B	ECO:0000265	IEA	GO_REF:0000107	UniProtKB:P70600|ensembl:ENSRNOP00000031615	9606	Ensembl		P	involved_in	GO:0009612	response to mechanical stimulus
UniProtKB	Q14623	IHH	ECO:0000265	IEA	GO_REF:0000107	UniProtKB:F1LP42|ensembl:ENSRNOP00000024419	9606	Ensembl		P	involved_in	GO:0009612	response to mechanical stimulus
UniProtKB	Q14790	CASP8	ECO:0000270	IEP	PMID:19593445		9606	UniProt		P	involved_in	GO:0071260	cellular response to mechanical stimulus
UniProtKB	Q14TF0	GCLC	ECO:0000265	IEA	GO_REF:0000107	UniProtKB:P19468|ensembl:ENSRNOP00000035540	9606	Ensembl		P	involved_in	GO:0071260	cellular response to mechanical stimulus
UniProtKB	Q15063	POSTN	ECO:0000265	IEA	GO_REF:0000107	UniProtKB:D3ZAF5|ensembl:ENSRNOP00000017453	9606	Ensembl		P	involved_in	GO:0009612	response to mechanical stimulus
UniProtKB	Q15327	ANKRD1	ECO:0000315	IMP	PMID:19608030		9606	BHF-UCL		P	involved_in	GO:0035994	response to muscle stretch
UniProtKB	Q15327	ANKRD1	ECO:0000314	IDA	PMID:17239933		9606	UniProt	occurs_in(CL:0002525)	P	involved_in	GO:0071260	cellular response to mechanical stimulus
UniProtKB	Q16515	ASIC2	ECO:0000265	IEA	GO_REF:0000107	UniProtKB:Q925H0|ensembl:ENSMUSP00000021045	9606	Ensembl		P	involved_in	GO:0009612	response to mechanical stimulus
UniProtKB	Q16515	ASIC2	ECO:0000265	IEA	GO_REF:0000107	UniProtKB:Q925H0|ensembl:ENSMUSP00000021045	9606	Ensembl		P	involved_in	GO:0050974	detection of mechanical stimulus involved in sensory perception
UniProtKB	Q16539	MAPK14	ECO:0000265	IEA	GO_REF:0000107	UniProtKB:P47811|ensembl:ENSMUSP00000004990	9606	Ensembl		P	involved_in	GO:0035994	response to muscle stretch
UniProtKB	Q16611	BAK1	ECO:0000270	IEP	PMID:19593445		9606	UniProt		P	involved_in	GO:0071260	cellular response to mechanical stimulus
UniProtKB	Q3MI88	TMC1	ECO:0000315	IMP	PMID:11850618		9606	UniProt		P	involved_in	GO:0050910	detection of mechanical stimulus involved in sensory perception of sound
UniProtKB	Q5JVS0	HABP4	ECO:0000250	ISS	GO_REF:0000024	UniProtKB:A1L1K8	9606	UniProt		P	involved_in	GO:0071260	cellular response to mechanical stimulus
UniProtKB	Q5JVS0	HABP4	ECO:0000265	IEA	GO_REF:0000107	UniProtKB:A1L1K8|ensembl:ENSRNOP00000025801	9606	Ensembl		P	involved_in	GO:0071260	cellular response to mechanical stimulus
UniProtKB	Q69YG1	DKFZp761E1322	ECO:0000265	IEA	GO_REF:0000107	UniProtKB:P62775|ensembl:ENSRNOP00000015808	9606	Ensembl		P	involved_in	GO:0071260	cellular response to mechanical stimulus
UniProtKB	Q6FG41	FOS	ECO:0000265	IEA	GO_REF:0000107	UniProtKB:P12841|ensembl:ENSRNOP00000010712	9606	Ensembl		P	involved_in	GO:0009612	response to mechanical stimulus
UniProtKB	Q6FG41	FOS	ECO:0000265	IEA	GO_REF:0000107	UniProtKB:P01101|ensembl:ENSMUSP00000021674	9606	Ensembl		P	involved_in	GO:0035994	response to muscle stretch
UniProtKB	Q6FH10	DCN	ECO:0000265	IEA	GO_REF:0000107	UniProtKB:Q01129|ensembl:ENSRNOP00000006070	9606	Ensembl		P	involved_in	GO:0009612	response to mechanical stimulus
UniProtKB	Q6FH53	EDN1	ECO:0000265	IEA	GO_REF:0000107	UniProtKB:P22388|ensembl:ENSRNOP00000019361	9606	Ensembl		P	involved_in	GO:0035994	response to muscle stretch
UniProtKB	Q6IQ26	DENND5A	ECO:0000318	IBA	GO_REF:0000033	PANTHER:PTN000093539	9606	GO_Central		P	involved_in	GO:0050982	detection of mechanical stimulus
UniProtKB	Q6ZNK6	TIFAB	ECO:0000316	IGI	PMID:23419067	UniProtKB:Q8TF63,UniProtKB:Q92886	9606	CAFA		P	involved_in	GO:0031223	auditory behavior
UniProtKB	Q6ZUT9	DENND5B	ECO:0000318	IBA	GO_REF:0000033	PANTHER:PTN000093539	9606	GO_Central		P	involved_in	GO:0050982	detection of mechanical stimulus
UniProtKB	Q70EK8	USP53	ECO:0000265	IEA	GO_REF:0000107	UniProtKB:P15975|ensembl:ENSMUSP00000087857	9606	Ensembl		P	involved_in	GO:0010996	response to auditory stimulus
UniProtKB	Q75MH2	IL6	ECO:0000265	IEA	GO_REF:0000107	UniProtKB:P20607|ensembl:ENSRNOP00000013732	9606	Ensembl		P	involved_in	GO:0009612	response to mechanical stimulus
UniProtKB	Q75MH2	IL6	ECO:0000265	IEA	GO_REF:0000107	UniProtKB:P20607|ensembl:ENSRNOP00000013732	9606	Ensembl		P	involved_in	GO:0010996	response to auditory stimulus
UniProtKB	Q7RTU7	SCX	ECO:0000265	IEA	GO_REF:0000107	UniProtKB:Q64124|ensembl:ENSMUSP00000043668	9606	Ensembl		P	involved_in	GO:0071260	cellular response to mechanical stimulus
UniProtKB	Q7RTU9	STRC	ECO:0000265	IEA	GO_REF:0000107	UniProtKB:Q8VIM6|ensembl:ENSMUSP00000039378	9606	Ensembl		P	involved_in	GO:0050910	detection of mechanical stimulus involved in sensory perception of sound
UniProtKB	Q7Z442	PKD1L2	ECO:0000318	IBA	GO_REF:0000033	PANTHER:PTN000093539	9606	GO_Central		P	involved_in	GO:0050982	detection of mechanical stimulus
UniProtKB	Q7Z443	PKD1L3	ECO:0000318	IBA	GO_REF:0000033	PANTHER:PTN000093539	9606	GO_Central		P	involved_in	GO:0050982	detection of mechanical stimulus
UniProtKB	Q86SG2	ANKRD23	ECO:0000265	IEA	GO_REF:0000107	UniProtKB:D3ZVB9|ensembl:ENSRNOP00000032505	9606	Ensembl		P	involved_in	GO:0009612	response to mechanical stimulus
UniProtKB	Q86VZ4	LRP11	ECO:0000265	IEA	GO_REF:0000107	UniProtKB:Q8CB67|ensembl:ENSMUSP00000019931	9606	Ensembl		P	involved_in	GO:0009612	response to mechanical stimulus
UniProtKB	Q8IVV2	LOXHD1	ECO:0000318	IBA	GO_REF:0000033	PANTHER:PTN000093539	9606	GO_Central		P	involved_in	GO:0050982	detection of mechanical stimulus
UniProtKB	Q8N2K0	ABHD12	ECO:0000265	IEA	GO_REF:0000107	UniProtKB:Q99LR1|ensembl:ENSMUSP00000053558	9606	Ensembl		P	involved_in	GO:0010996	response to auditory stimulus
UniProtKB	Q8TAF8	LHFPL5	ECO:0000265	IEA	GO_REF:0000107	UniProtKB:Q4KL25|ensembl:ENSMUSP00000079598	9606	Ensembl		P	involved_in	GO:0050910	detection of mechanical stimulus involved in sensory perception of sound
UniProtKB	Q8TDI7	TMC2	ECO:0000265	IEA	GO_REF:0000107	UniProtKB:Q8R4P4|ensembl:ENSMUSP00000077139	9606	Ensembl		P	involved_in	GO:0050910	detection of mechanical stimulus involved in sensory perception of sound
UniProtKB	Q8TDI7	TMC2	ECO:0000315	IMP	PMID:11850618		9606	UniProt		P	involved_in	GO:0050910	detection of mechanical stimulus involved in sensory perception of sound
UniProtKB	Q8TDI8	TMC1	ECO:0000265	IEA	GO_REF:0000107	UniProtKB:Q8R4P5|ensembl:ENSMUSP00000040859	9606	Ensembl		P	involved_in	GO:0050910	detection of mechanical stimulus involved in sensory perception of sound
UniProtKB	Q8TDX9	PKD1L1	ECO:0000318	IBA	GO_REF:0000033	PANTHER:PTN000093539	9606	GO_Central		P	involved_in	GO:0050982	detection of mechanical stimulus
UniProtKB	Q8TF63	DCANP1	ECO:0000316	IGI	PMID:23419067	UniProtKB:Q6ZNK6,UniProtKB:Q92886	9606	CAFA		P	involved_in	GO:0031223	auditory behavior
UniProtKB	Q8WZ42	TTN	ECO:0000304	TAS	PMID:12507422		9606	BHF-UCL		P	involved_in	GO:0035995	detection of muscle stretch
UniProtKB	Q8WZ42	TTN	ECO:0000314	IDA	PMID:18765796		9606	MGI		P	involved_in	GO:0035995	detection of muscle stretch
UniProtKB	Q92508	PIEZO1	ECO:0000318	IBA	GO_REF:0000033	PANTHER:PTN000323131	9606	GO_Central		P	involved_in	GO:0050982	detection of mechanical stimulus
UniProtKB	Q92508	PIEZO1	ECO:0000318	IBA	GO_REF:0000033	PANTHER:PTN000323131	9606	GO_Central		P	involved_in	GO:0071260	cellular response to mechanical stimulus
UniProtKB	Q92736	RYR2	ECO:0000315	IMP	PMID:15105296		9606	BHF-UCL	occurs_in(UBERON:0001133)	P	involved_in	GO:0035994	response to muscle stretch
UniProtKB	Q92886	NEUROG1	ECO:0000316	IGI	PMID:23419067	UniProtKB:Q6ZNK6,UniProtKB:Q8TF63	9606	CAFA		P	involved_in	GO:0031223	auditory behavior
UniProtKB	Q92934	BAD	ECO:0000270	IEP	PMID:19593445		9606	UniProt		P	involved_in	GO:0071260	cellular response to mechanical stimulus
UniProtKB	Q96QD8	SLC38A2	ECO:0000265	IEA	GO_REF:0000107	UniProtKB:Q9JHE5|ensembl:ENSRNOP00000031532	9606	Ensembl		P	involved_in	GO:0071260	cellular response to mechanical stimulus
UniProtKB	Q96SI9	STRBP	ECO:0000265	IEA	GO_REF:0000107	UniProtKB:Q91WM1|ensembl:ENSMUSP00000028279	9606	Ensembl		P	involved_in	GO:0007638	mechanosensory behavior
UniProtKB	Q99439	CNN2	ECO:0000314	IDA	PMID:16236705		9606	MGI		P	involved_in	GO:0071260	cellular response to mechanical stimulus
UniProtKB	Q99558	MAP3K14	ECO:0000270	IEP	PMID:19593445		9606	UniProt		P	involved_in	GO:0071260	cellular response to mechanical stimulus
UniProtKB	Q99572	P2RX7	ECO:0000265	IEA	GO_REF:0000107	UniProtKB:Q9Z1M0|ensembl:ENSMUSP00000098303	9606	Ensembl		P	involved_in	GO:0009612	response to mechanical stimulus
UniProtKB	Q99836	MYD88	ECO:0000270	IEP	PMID:19593445		9606	UniProt		P	involved_in	GO:0071260	cellular response to mechanical stimulus
UniProtKB	Q9BQB4	SOST	ECO:0000270	IEP	PMID:21723865		9606	UniProt		P	involved_in	GO:0009612	response to mechanical stimulus
UniProtKB	Q9BX79	STRA6	ECO:0000315	IMP	PMID:17273977		9606	DFLAT		P	involved_in	GO:0042297	vocal learning
UniProtKB	Q9BYB0	SHANK3	ECO:0000315	IMP	PMID:17173049		9606	BHF-UCL		P	involved_in	GO:0042297	vocal learning
UniProtKB	Q9BYB0	SHANK3	ECO:0000315	IMP	PMID:21378602		9606	BHF-UCL		P	involved_in	GO:0042297	vocal learning
UniProtKB	Q9BYT9	ANO3	ECO:0000265	IEA	GO_REF:0000107	UniProtKB:F1M0A0|ensembl:ENSRNOP00000006349	9606	Ensembl		P	involved_in	GO:0050982	detection of mechanical stimulus
UniProtKB	Q9GZZ6	CHRNA10	ECO:0000265	IEA	GO_REF:0000107	UniProtKB:B2RX82|ensembl:ENSMUSP00000081891	9606	Ensembl		P	involved_in	GO:0050910	detection of mechanical stimulus involved in sensory perception of sound
UniProtKB	Q9H3M7	TXNIP	ECO:0000265	IEA	GO_REF:0000107	UniProtKB:Q5M7W1|ensembl:ENSRNOP00000028793	9606	Ensembl		P	involved_in	GO:0009612	response to mechanical stimulus
UniProtKB	Q9H5I5	PIEZO2	ECO:0000250	ISS	GO_REF:0000024	UniProtKB:Q8CD54	9606	UniProt		P	involved_in	GO:0009612	response to mechanical stimulus
UniProtKB	Q9H5I5	PIEZO2	ECO:0000250	ISS	GO_REF:0000024	UniProtKB:Q8CD54	9606	UniProt		P	involved_in	GO:0050974	detection of mechanical stimulus involved in sensory perception
UniProtKB	Q9H5I5	PIEZO2	ECO:0000318	IBA	GO_REF:0000033	PANTHER:PTN000323131	9606	GO_Central		P	involved_in	GO:0050982	detection of mechanical stimulus
UniProtKB	Q9H5I5	PIEZO2	ECO:0000318	IBA	GO_REF:0000033	PANTHER:PTN000323131	9606	GO_Central		P	involved_in	GO:0071260	cellular response to mechanical stimulus
UniProtKB	Q9H5P4	PDZD7	ECO:0000265	IEA	GO_REF:0000107	UniProtKB:E9Q9W7|ensembl:ENSMUSP00000119002	9606	Ensembl		P	involved_in	GO:0050910	detection of mechanical stimulus involved in sensory perception of sound
UniProtKB	Q9H5Y7	SLITRK6	ECO:0000265	IEA	GO_REF:0000107	UniProtKB:Q8C110|ensembl:ENSMUSP00000077492	9606	Ensembl		P	involved_in	GO:0031223	auditory behavior
UniProtKB	Q9HBA0	TRPV4	ECO:0000304	TAS	PMID:15753126		9606	UniProt		P	involved_in	GO:0009612	response to mechanical stimulus
UniProtKB	Q9HD89	RETN	ECO:0000265	IEA	GO_REF:0000107	UniProtKB:Q8K4J7|ensembl:ENSRNOP00000073327	9606	Ensembl		P	involved_in	GO:0009612	response to mechanical stimulus
UniProtKB	Q9NPJ1	MKKS	ECO:0000250	ISS	GO_REF:0000024	UniProtKB:Q9JI70	9606	BHF-UCL		P	involved_in	GO:0050910	detection of mechanical stimulus involved in sensory perception of sound
UniProtKB	Q9NPJ1	MKKS	ECO:0000265	IEA	GO_REF:0000107	UniProtKB:Q9JI70|ensembl:ENSMUSP00000105716	9606	Ensembl		P	involved_in	GO:0050910	detection of mechanical stimulus involved in sensory perception of sound
UniProtKB	Q9NR97	TLR8	ECO:0000270	IEP	PMID:19593445		9606	UniProt		P	involved_in	GO:0071260	cellular response to mechanical stimulus
UniProtKB	Q9NTG1	PKDREJ	ECO:0000318	IBA	GO_REF:0000033	PANTHER:PTN000093539	9606	GO_Central		P	involved_in	GO:0050982	detection of mechanical stimulus
UniProtKB	Q9NTI2	ATP8A2	ECO:0000265	IEA	GO_REF:0000107	UniProtKB:P98200|ensembl:ENSMUSP00000079238	9606	Ensembl		P	involved_in	GO:0010996	response to auditory stimulus
UniProtKB	Q9NYG8	KCNK4	ECO:0000250	ISS	GO_REF:0000024	UniProtKB:O88454	9606	UniProt		P	involved_in	GO:0050976	detection of mechanical stimulus involved in sensory perception of touch
UniProtKB	Q9NYG8	KCNK4	ECO:0000265	IEA	GO_REF:0000107	UniProtKB:O88454|ensembl:ENSMUSP00000025908	9606	Ensembl		P	involved_in	GO:0050976	detection of mechanical stimulus involved in sensory perception of touch
UniProtKB	Q9NYG8	KCNK4	ECO:0000314	IDA	PMID:22282805		9606	UniProt		P	involved_in	GO:0071260	cellular response to mechanical stimulus
UniProtKB	Q9NYK1	TLR7	ECO:0000270	IEP	PMID:19593445		9606	UniProt		P	involved_in	GO:0071260	cellular response to mechanical stimulus
UniProtKB	Q9NZM6	PKD2L2	ECO:0000318	IBA	GO_REF:0000033	PANTHER:PTN000093539	9606	GO_Central		P	involved_in	GO:0050982	detection of mechanical stimulus
UniProtKB	Q9P0L9	PKD2L1	ECO:0000318	IBA	GO_REF:0000033	PANTHER:PTN000093539	9606	GO_Central		P	involved_in	GO:0050982	detection of mechanical stimulus
UniProtKB	Q9P2S2	NRXN2	ECO:0000315	IMP	PMID:21424692		9606	BHF-UCL		P	involved_in	GO:0042297	vocal learning
UniProtKB	Q9UBB5	MBD2	ECO:0000265	IEA	GO_REF:0000107	UniProtKB:D4A986|ensembl:ENSRNOP00000016112	9606	Ensembl		P	involved_in	GO:0009612	response to mechanical stimulus
UniProtKB	Q9UGM1	CHRNA9	ECO:0000265	IEA	GO_REF:0000107	UniProtKB:G3X8Z7|ensembl:ENSMUSP00000031108	9606	Ensembl		P	involved_in	GO:0050910	detection of mechanical stimulus involved in sensory perception of sound
UniProtKB	Q9UHC3	ASIC3	ECO:0000265	IEA	GO_REF:0000107	UniProtKB:Q6X1Y6|ensembl:ENSMUSP00000143083	9606	Ensembl		P	involved_in	GO:0009612	response to mechanical stimulus
UniProtKB	Q9UHC3	ASIC3	ECO:0000265	IEA	GO_REF:0000107	UniProtKB:Q6X1Y6|ensembl:ENSMUSP00000143083	9606	Ensembl		P	involved_in	GO:0050966	detection of mechanical stimulus involved in sensory perception of pain
UniProtKB	Q9UHC3	ASIC3	ECO:0000265	IEA	GO_REF:0000107	UniProtKB:Q6X1Y6|ensembl:ENSMUSP00000143083	9606	Ensembl		P	involved_in	GO:0050974	detection of mechanical stimulus involved in sensory perception
UniProtKB	Q9UHC6	CNTNAP2	ECO:0000315	IMP	PMID:19896112		9606	BHF-UCL		P	involved_in	GO:0042297	vocal learning
UniProtKB	Q9UKL3	CASP8AP2	ECO:0000270	IEP	PMID:19593445		9606	UniProt		P	involved_in	GO:0071260	cellular response to mechanical stimulus
UniProtKB	Q9ULB1	NRXN1	ECO:0000315	IMP	PMID:19896112		9606	BHF-UCL		P	involved_in	GO:0042297	vocal learning
UniProtKB	Q9UPV7	PHF24	ECO:0000265	IEA	GO_REF:0000107	UniProtKB:Q80TL4|ensembl:ENSMUSP00000103609	9606	Ensembl		P	involved_in	GO:0050966	detection of mechanical stimulus involved in sensory perception of pain
UniProtKB	Q9Y2U5	MAP3K2	ECO:0000270	IEP	PMID:19593445		9606	UniProt		P	involved_in	GO:0071260	cellular response to mechanical stimulus
UniProtKB	V9HWK4	HEL162	ECO:0000265	IEA	GO_REF:0000107	UniProtKB:Q91WM1|ensembl:ENSMUSP00000028279	9606	Ensembl		P	involved_in	GO:0007638	mechanosensory behavior
UniProtKB	X5D2H2	FOXP2	ECO:0000265	IEA	GO_REF:0000107	UniProtKB:P58463|ensembl:ENSMUSP00000111137	9606	Ensembl		P	involved_in	GO:0042297	vocal learning
UniProtKB	X5DRB1	XPC	ECO:0000265	IEA	GO_REF:0000107	UniProtKB:D4A3D8|ensembl:ENSRNOP00000011490	9606	Ensembl		P	involved_in	GO:0010996	response to auditory stimulus

## Sheet: Uniprot Annotations H. sapiens
Entry	Gene names (primary )	Gene names (synonym )
P00533	EGFR	ERBB ERBB1 HER1
Q8WZ42	TTN
P35498	SCN1A	NAC1 SCN1
P31749	AKT1	PKB RAC
P51787	KCNQ1	KCNA8 KCNA9 KVLQT1
P01137	TGFB1	TGFB
P12931	SRC	SRC1
P11362	FGFR1	BFGFR CEK FGFBR FLG FLT2 HBGFR
P10721	KIT	SCFR
Q13563	PKD2	TRPP2
P02452	COL1A1
Q04206	RELA	NFKB3
P98161	PKD1
P12883	MYH7	MYHCB
P00441	SOD1
P63000	RAC1	TC25
P29972	AQP1	CHIP28
Q06124	PTPN11	PTP2C SHPTP2
P37231	PPARG	NR1C3
Q9P2D1	CHD7	KIAA1416
Q16539	MAPK14	CSBP CSBP1 CSBP2 CSPB1 MXI2 SAPK2A
P05412	JUN
P17302	GJA1	GJAL
P04049	RAF1	RAF
Q14289	PTK2B	FAK2 PYK2 RAFTK
P17813	ENG	END
P17787	CHRNB2
Q08043	ACTN3
P68133	ACTA1	ACTA
Q9GZZ6	CHRNA10	NACHRA10
P28223	HTR2A	HTR2
Q9UGM1	CHRNA9	NACHRA9
Q8N2K0	ABHD12	C20orf22
P01019	AGT	SERPINA8
P05549	TFAP2A	AP2TF TFAP2
Q9BYT9	ANO3	C11orf25 TMEM16C
O15123	ANGPT2
Q86SG2	ANKRD23	DARP
P49419	ALDH7A1	ATQ1
P16860	NPPB
P01160	NPPA	ANP PND
Q15327	ANKRD1	C193 CARP HA1A2
P50993	ATP1A2	KIAA0778
P08243	ASNS	TS11
Q01814	ATP2B2	PMCA2
O43520	ATP8B1	ATPIC FIC1 PFIC
P05023	ATP1A1
Q9NTI2	ATP8A2	ATPIB
Q9UHC3	ASIC3	ACCN3 SLNAC1 TNAC1
Q16515	ASIC2	ACCN ACCN1 BNAC1 MDEG
O95817	BAG3	BIS
P42574	CASP3	CPP32
P56539	CAV3
O15392	BIRC5	API4 IAP4
P22004	BMP6	VGR
Q12983	BNIP3	NIP3
Q9UKL3	CASP8AP2	FLASH KIAA1315 RIP25
Q9H251	CDH23	KIAA1774 KIAA1812
P42575	CASP2	ICH1 NEDD2
Q14790	CASP8	MCH5
Q92934	BAD	BBC6 BCL2L8
Q16611	BAK1	BAK BCL2L7 CDN1
Q9BZE3	BARHL1
P46663	BDKRB1	BRADYB1
P78543	BTG2	PC3
Q01668	CACNA1D	CACH3 CACN4 CACNL1A2 CCHL1A2
O95999	BCL10	CIPER CLAP
Q8IVM0	CCDC50	C3orf6
P13500	CCL2	MCP1 SCYA2
P46527	CDKN1B	KIP1
P14635	CCNB1	CCNB
P36222	CHI3L1
P29466	CASP1	IL1BC IL1BCE
P51878	CASP5	ICH3
O94779	CNTN5
Q99439	CNN2
P02458	COL2A1
P02461	COL3A1
P13942	COL11A2
Q01955	COL4A3
P51797	CLCN6	KIAA0046
P58418	CLRN1	USH3A
P55273	CDKN2D
Q8WUJ3	CEMIP	KIAA1199
Q2WEN9	CEACAM16	CEAL2
O14757	CHEK1	CHK1
Q9NZA1	CLIC5
P12107	COL11A1	COLL6
O43405	COCH	COCH5B2
P50461	CSRP3	CLP MLP
P02778	CXCL10	INP10 SCYB10
P13498	CYBA
Q14894	CRYM	THBP
P78560	CRADD	RAIDD
Q8NFK1	GJC3	GJE1
P29033	GJB2
Q14118	DAG1
O95452	GJB6
Q9UHG0	DCDC2	KIAA1154 RU2
O60443	DFNA5	ICERE1
P11532	DMD
Q6ZUT9	DENND5B
Q6IQ26	DENND5A	KIAA1091 RAB6IP1
O60610	DIAPH1	DIAP1
P43003	SLC1A3	EAAT1 GLAST GLAST1
Q05193	DNM1	DNM
P05305	EDN1
A6NNA5	DRGX	PRRXL1
Q6ZVH7	ESPNL
B1AK53	ESPN	DFNB36
O95834	EML2	EMAP2 EMAPL2
P14921	ETS1	EWSR2
Q13216	ERCC8	CKN1 CSA
Q99502	EYA1
O95677	EYA4
Q13158	FADD	MORT1
Q86XK2	FBXO11	FBX11 PRMT9 VIT1
P53539	FOSB	G0S3
P06241	FYN
P24522	GADD45A	DDIT1 GADD45
Q9ULV1	FZD4
P31644	GABRA5
P06744	GPI
P01100	FOS	G0S7
P10070	GLI2	THP
P15407	FOSL1	FRA1
P07203	GPX1
P43694	GATA4
P07093	SERPINE2	PI7 PN1
P47870	GABRB2
P28472	GABRB3
P43026	GDF5	BMP14 CDMP1
P56524	HDAC4	KIAA0288
Q14831	GRM7	GPRC1G MGLUR7
P48506	GCLC	GLCL GLCLC
A6NFK2	GRXCR2
Q8WXG9	GPR98	KIAA0686 KIAA1943 MASS1 VLGR1
A8MXD5	GRXCR1	DFNB25
P11166	SLC2A1	GLUT1
P05981	HPN	TMPRSS1
P07686	HEXB
Q9NSB8	HOMER2
Q5JVS0	HABP4
Q8N4S9	MARVELD2	TRIC
P02686	MBP
O94898	LRIG2	KIAA0806 LIG2
P20916	MAG	GMA
Q9Y2U5	MAP3K2	MAPKKK2 MEKK2
Q99558	MAP3K14	NIK
Q13233	MAP3K1	MAPKKK1 MEKK MEKK1
Q96JA1	LRIG1	LIG1
O00408	PDE2A
Q9H5P4	PDZD7	PDZK7
P02818	BGLAP
Q7RTW8	OTOA
Q3ZCN5	OTOGL	C12orf64
Q9NRC9	OTOR	FDP MIAL
Q99572	P2RX7
P23760	PAX3	HUP2
P56373	P2RX3
P47900	P2RY1
Q96QU1	PCDH15	USH1F
P05362	ICAM1
P25963	NFKBIA	IKBA MAD3 NFKBI
P35225	IL13	NC30
P18065	IGFBP2	BP2 IBP2
P49639	HOXA1	HOX1F
P22460	KCNA5
O95069	KCNK2	TREK TREK1
P01579	IFNG
P17301	ITGA2	CD49B
P17275	JUNB
Q14623	IHH
P01584	IL1B	IL1F2
P05231	IL6	IFNB2
P10914	IRF1
P09529	INHBB
O60229	KALRN	DUET DUO HAPIP TRAD
P48547	KCNC1
Q9NYG8	KCNK4	TRAAK
P17535	JUND
P63252	KCNJ2	IRK1
Q09470	KCNA1
P15382	KCNE1
P56696	KCNQ4
P23443	RPS6KB1	STK14A
Q8TAF8	LHFPL5	TMHS
Q86VZ4	LRP11
P98164	LRP2
Q8IVV2	LOXHD1
P09237	MMP7	MPSL1 PUMP1
P45984	MAPK9	JNK2 PRKM9 SAPK1A
Q9UBB5	MBD2
O14770	MEIS2	MRG1
P50281	MMP14
P45985	MAP2K4	JNKK1 MEK4 MKK4 PRKMK4 SEK1 SERK1 SKK1
P27361	MAPK3	ERK1 PRKM3
P45983	MAPK8	JNK1 PRKM8 SAPK1 SAPK1C
Q9NPJ1	MKKS	BBS6
Q9UM54	MYO6	KIAA0389
Q13402	MYO7A	USH1B
Q8WXR4	MYO3B
P58546	MTPN
Q7Z406	MYH14	KIAA2034
Q9UKN7	MYO15A	MYO15
Q9Y6M9	NDUFB9	LYRM3 UQOR22
Q99836	MYD88
Q8NEV4	MYO3A
P32418	SLC8A1	CNC NCX1
Q9UBC5	MYO1A	MYHL
Q8IVL1	NAV2	HELAD1 KIAA1419 POMFIL2 RAINB1 STEERIN2
Q6KC79	NIPBL	IDN3
Q00604	NDP	EVR2
P25103	TACR1	NK1R TAC1R
P04629	NTRK1	MTC TRK TRKA
P19838	NFKB1
O14745	SLC9A3R1	NHERF NHERF1
O60906	SMPD2
Q14249	ENDOG
Q9HC10	OTOF	FER1L2
Q6ZRI0	OTOG	OTGN
Q8NHW6	OTOS	OTOSP
Q9UBL9	P2RX2	P2X2
P35408	PTGER4	PTGER2
P05164	MPO
Q75T13	PGAP1
Q9UPV7	PHF24	KIAA1045
Q92508	PIEZO1	FAM38A KIAA0233
P07585	DCN	SLRR1B
Q9P0L9	PKD2L1	PKD2L PKDL TRPP3
Q9NTG1	PKDREJ
Q12837	POU4F2	BRN3B
Q8TDX9	PKD1L1
Q9NZM6	PKD2L2
P14923	JUP	CTNNG DP3
P35354	PTGS2	COX2
Q9H5I5	PIEZO2	C18orf30 C18orf58 FAM38B
Q0ZLH3	PJVK	DFNB59
Q7Z442	PKD1L2	KIAA1879 PC1L2
Q7Z443	PKD1L3
P49335	POU3F4	BRN4 OTF9
Q15319	POU4F3	BRN3C
Q15063	POSTN	OSF2
Q13635	PTCH1	PTCH
P20336	RAB3A
Q9HD89	RETN	FIZZ3 HXCP1 RSTN
Q9Y4F9	RIPOR2	C6orf32 DIFF48 FAM65B KIAA0386 PL48
P63173	RPL38
P58743	SLC26A5	PRES
Q92736	RYR2
O43511	SLC26A4	PDS
Q96QD8	SLC38A2	ATA2 KIAA1382 SAT2 SNAT2
Q7RTU7	SCX	BHLHA41 BHLHA48 SCXA SCXB
Q9NQ40	SLC52A3	C20orf54 RFT2 RFVT3
P48061	CXCL12	SDF1 SDF1A SDF1B
Q15475	SIX1
O43623	SNAI2	SLUG SLUGH
A7XYQ1	SOBP	JXC1
Q9BQB4	SOST
P78330	PSPH
Q9H5Y7	SLITRK6
P19634	SLC9A1	APNH1 NHE1
P35237	SERPINB6	PI6 PTI
A6NGW2	STRCP1	STRCP
P48436	SOX9
Q9H254	SPTBN4	KIAA1642 SPTBN3
O43597	SPRY2
O94901	SUN1	KIAA0810 UNC84A
A7MD48	SRRM4	KIAA1853
Q7RTU9	STRC
O60907	TBL1X	TBL1
B9EJG8	TMEM150C
P10828	THRB	ERBA2 NR1A2 THR1
O43557	TNFSF14	HVEML LIGHT
P37173	TGFBR2
O43435	TBX1
P62072	TIMM10	TIM10
O15455	TLR3
O00206	TLR4
O15273	TCAP
P24821	TNC	HXB
Q9Y5J9	TIMM8B	DDP2 DDPL TIM8B
Q9Y5J7	TIMM9	TIM9 TIM9A TIMM9A
O75443	TECTA
O00220	TNFRSF10A	APO2 DR4 TRAILR1
P19438	TNFRSF1A	TNFAR TNFR1
O75762	TRPA1	ANKTM1
Q9Y5L4	TIMM13	TIM13B TIMM13A TIMM13B
Q9NR97	TLR8
Q8TDI7	TMC2	C20orf145
P57727	TMPRSS3	ECHOS1 TADG12
P28908	TNFRSF8	CD30 D1S166E
O14763	TNFRSF10B	DR5 KILLER TRAILR2 TRICK2 ZTNFR9
Q8NER1	TRPV1	VR1
Q9HBA0	TRPV4	VRL2 VROAC
P25942	CD40	TNFRSF5
Q8WZ04	LRTOMT	COMT2 TOMT
Q4KMQ1	TPRN	C9orf75
O60602	TLR5	TIL3
Q9NYK1	TLR7
Q8TDI8	TMC1
Q8NEW7	TMIE
P36941	LTBR	D12S370 TNFCR TNFR3 TNFRSF3
P25445	FAS	APT1 FAS1 TNFRSF6
P07996	THBS1	TSP TSP1
P07101	TH	TYH
Q70EK8	USP53	KIAA1350
P55089	UCN
Q8WU66	TSPEAR	C21orf29
P50607	TUB
Q8NDX2	SLC17A8	VGLUT3
Q495M9	USH1G	SANS
O75445	USH2A
Q9Y6N9	USH1C	AIE75
P15313	ATP6V1B1	ATP6B1 VATB VPP3
Q9H3M7	TXNIP	VDUP1
O96014	WNT11
O75083	WDR1
Q9P202	WHRN	DFNB31 KIAA1526
Q9HBG4	ATP6V0A4	ATP6N1B ATP6N2
O76024	WFS1
P23025	XPA	XPAC
Q01831	XPC	XPCC
O60765	ZNF354A	EZNF HKL1 TCF17

## Sheet: Unique mecano related proteins
Gene names (primary)
ABHD12
ACCN3
ACTA1
ACTN3
AGT
AKT1
ALDH7A1
ANGPT2
ANKRD1
ANKRD23
ANO3
AQP1
ARHGDIA
ASIC2
ASIC3
ASNS
ATP1A1
ATP1A2
ATP2B2
ATP6V0A4
ATP6V1B1
ATP8A2
ATP8B1
BAD
BAG3
BAK1
BARHL1
BCL10
BDKRB1
BDKRB2
BGLAP
BIRC5
BMP6
BNIP3
BTG2
CACNA1D
CASP1
CASP2
CASP3
CASP5
CASP8
CASP8AP2
CAV3
CCDC50
CCL2
CCNB1
CD40
CDH23
CDKN1B
CDKN2D
CEACAM16
CEMIP
CHD7
CHEK1
CHI3L1
CHRNA10
CHRNA9
CHRNB2
CITED2
CLCN6
CLIC5
CLRN1
CNN2
CNTN5
CNTNAP2
COCH
COL11A1
COL11A2
COL1A1
COL2A1
COL3A1
COL4A3
CRADD
CRYM
CSRP3
CXCL10
CXCL12
CYBA
DAG1
DCANP1
DCDC2
DCN
DENND5A
DENND5B
DFNA5
DIAPH1
DKFZp761E1322
DMD
DNM1
DRD2
DRGX
E5KNL5
EDN1
EGFR
EML2
ENDOG
ENG
ERCC8
ESPN
ESPNL
ETS1
ETV1
EYA1
EYA4
FADD
FAS
FBXO11
FGFR1
FOS
FOSB
FOSL1
FOXP2
FYN
FZD4
GABRA5
GABRB2
GABRB3
GADD45A
GATA4
GCLC
GDF5
GJA1
GJB2
GJB6
GJC3
GLI2
GPI
GPR98
GPX1
GRM7
GRXCR1
GRXCR2
HABP4
hCG_1810791
HDAC4
HEL162
HEXB
HOMER2
HOXA1
HPN
HTR2A
HTT
ICAM1
IFNG
IGFBP2
IHH
IL13
IL1B
IL6
INHBB
IRF1
ITGA2
JUN
JUNB
JUND
JUP
KALRN
KCNA1
KCNA5
KCNC1
KCNE1
KCNJ2
KCNK2
KCNK4
KCNQ1
KCNQ4
KIT
LHFPL5
LOXHD1
LRIG1
LRIG2
LRP11
LRP2
LRTOMT
LTBR
MAG
MAP2K4
MAP3K1
MAP3K14
MAP3K2
MAPK14
MAPK3
MAPK8
MAPK9
MARVELD2
MBD2
MBP
MEIS2
MKKS
MMP14
MMP7
MPO
MTPN
MYD88
MYH14
MYH7
MYO15A
MYO1A
MYO3A
MYO3B
MYO6
MYO7A
NAV2
NDP
NDUFB9
NEUROG1
NFKB1
NFKBIA
NIPBL
NPPA
NPPB
NRXN1
NRXN2
NTRK1
OTOA
OTOF
OTOG
OTOGL
OTOR
OTOS
P2RX2
P2RX3
P2RX7
P2RY1
PAX3
PCDH15
PDE2A
PDZD7
PGAP1
PHF24
PIEZO1
PIEZO2
PJVK
PKD1
PKD1L1
PKD1L2
PKD1L3
PKD2
PKD2L1
PKD2L2
PKDREJ
POSTN
POU3F4
POU4F2
POU4F3
PPARG
PPL
PSPH
PTCH1
PTGER4
PTGS2
PTK2B
PTPN11
PTPRQ
RAB3A
RAC1
RAF1
RCAN1
RELA
RETN
RIPOR2
RPL38
RPS6KB1
RYR2
SCEL
SCN1A
SCX
SERPINB6
SERPINE2
SHANK3
SIX1
SLC17A8
SLC1A3
SLC26A4
SLC26A5
SLC2A1
SLC38A2
SLC52A3
SLC8A1
SLC9A1
SLC9A3R1
SLITRK6
SMPD2
SNAI2
SOBP
SOD1
SOST
SOX9
SPRY2
SPTBN4
SRC
SRRM4
STRA6
STRBP
STRC
STRCP1
SUN1
TACR1
TBL1X
TBX1
TCAP
TECTA
TFAP2A
TGFB1
TGFBR2
TH
THBS1
THRB
TIFAB
TIMM10
TIMM13
TIMM8B
TIMM9
TLR3
TLR4
TLR5
TLR7
TLR8
TMC1
TMC2
TMEM150C
TMIE
TMPRSS3
TNC
TNFRSF10A
TNFRSF10B
TNFRSF1A
TNFRSF8
TNFSF14
TPRN
TRPA1
TRPV1
TRPV4
TSPEAR
TTN
TUB
TXNIP
UCN
USH1C
USH1G
USH2A
USP53
WDR1
WFS1
WHRN
WNT11
XPA
XPC
ZNF354A
